# Supplementary material for: CK2 alpha prime and alpha-synuclein pathogenic functional interaction mediates synaptic dysregulation in huntington’s disease
Source: Acta Neuropathol Commun. 2022 Jun 3;10:83. doi: 10.1186/s40478-022-01379-8 (PMC9164558; doi:10.1186/s40478-022-01379-8)
Supplement: Supplementary file 9 — Additional file 9. Differential Gene Expression analyses across the four different genotypes WT, zQ175, CK2α’(+/-) and zQ175:CK2α’(+/-). [file 40478_2022_1379_MOESM9_ESM.xlsx]

## Sheet: Sheet1
Differential Gene Expression analyses, WT, HD=zQ175, HET=CK2a'(+/-), HD.HET=zQ175:CK2a'(+/-)																																											ENSMUSG00000028443	-0.291779	0.061973	0.332999	-0.228684	0.143924	0.678195
EnsemblID	FC_HD.WT	P_HD.WT	Q_HD.WT	FC_HDHET.WT	P_HDHET.WT	Q_HDHET.WT	FC_HD.HDHET	P_HD.HDHET	Q_HD.HDHET	FC_HD.HET	P_HD.HET	Q_HD.HET	FC_HDHET.HET	P_HDHET.HET	Q_HDHET.HET	FC_HET.WT	P_HET.WT	Q_HET.WT	GeneSymbol		EnsemblID	FC_HD.WT	P_HD.WT	Q_HD.WT	FC_HDHET.WT	P_HDHET.WT	Q_HDHET.WT	FC_HD.HDHET	P_HD.HDHET	Q_HD.HDHET	FC_HD.HET	P_HD.HET	Q_HD.HET	FC_HDHET.HET	P_HDHET.HET	Q_HDHET.HET	FC_HET.WT	P_HET.WT	Q_HET.WT	GeneSymbol			ENSMUSG00000020029	0.176624	0.289929	0.647064	0.157091	0.346752	0.852407
ENSMUSG00000046707	0.550125	0.112193	0.437003	-0.835615	1.97672e-17	3.72098e-13	0.98574	1.13237e-23	3.14652e-19	1.07164	5.09365e-21	2.81543e-17	0.0858988	0.463342	0.883825	-0.921514	6.23781e-16	6.01096e-12	Csnk2a2		ENSMUSG00000042678	-0.379841	0.668343	NA	-1.00251	0.272705	NA	0.622673	0.501501	0.997298	0.712374	0.506081	NA	0.0897013	0.934657	NA	-1.09222	0.303094	1	Myo15			ENSMUSG00000025817	0.233344	0.200228	0.560558	0.202782	0.267483	0.80011
ENSMUSG00000110427	-0.342957	0.593812	0.843206	3.38959	5.48411e-10	5.16164e-06	-3.73255	9.85103e-11	9.26237e-07	-4.18967	3.40438e-11	6.27238e-08	-0.457118	0.391441	0.859946	3.84671	1.94077e-10	1.40265e-06	4933406B17Rik		ENSMUSG00000017774	0.294393	0.10366	0.421309	0.173069	0.340949	0.850243	0.121324	0.502704	0.997298	0.495258	0.0186896	0.205977	0.373934	0.0768061	0.543113	-0.200865	0.34162	1	Myo1c			ENSMUSG00000050174	0.0953057	0.721997	0.899747	-0.0235166	0.930616	0.994981
ENSMUSG00000026826	1.28787	0.000130657	0.0146244	-0.937141	0.00699124	0.254826	2.22501	1e-10	9.26237e-07	2.09054	1.35743e-07	6.43111e-05	-0.134467	0.740368	0.958749	-0.802675	0.0445465	1	Nr4a2		ENSMUSG00000039873	-0.619452	0.22662	NA	-0.271421	0.592021	0.932616	-0.348031	0.503524	0.997298	-0.161709	0.787283	NA	0.186322	0.753881	NA	-0.457743	0.435774	1	Neurl2			ENSMUSG00000022009	0.0539019	0.767761	0.918212	0.00547334	0.976146	0.997719
ENSMUSG00000067879	0.801086	0.00150024	0.0524829	-0.552922	0.0303227	0.421751	1.35401	1.00574e-07	0.000698665	1.36273	3.48297e-06	0.000825065	0.00872235	0.97651	0.997073	-0.561645	0.0565875	1	Vxn		ENSMUSG00000027455	-0.0538024	0.52565	0.809015	0.00342002	0.96784	0.997143	-0.0572224	0.501711	0.997298	0.0822279	0.402636	0.777279	0.13945	0.155994	0.677763	-0.13603	0.164885	1	Nsfl1c			ENSMUSG00000021224	-0.144275	0.209033	0.571693	-0.116365	0.311415	0.8306
ENSMUSG00000049630	1.29513	0.000203702	0.0181775	-0.491322	0.167255	0.704658	1.78645	3.98925e-07	0.00186529	2.53289	1.10172e-09	1.40528e-06	0.746439	0.0766404	0.543063	-1.23776	0.00309981	0.798174	C1ql3		ENSMUSG00000048067	-0.932586	0.778587	NA	-3.21936	0.340216	NA	2.28678	0.502346	0.997298	-3.33035	0.37859	NA	-5.61712	0.142882	NA	2.39776	0.522803	1	Olfr1349			ENSMUSG00000063160	-0.000880368	0.994273	0.9977	-0.0588231	0.632006	0.943776
ENSMUSG00000064080	0.185044	0.32641	0.67506	-0.845013	3.39223e-05	0.0240601	1.03006	4.02768e-07	0.00186529	0.22779	0.297893	0.698965	-0.802267	0.000547974	0.0431808	-0.0427457	0.845503	1	Fbln2		ENSMUSG00000074863	0.0111951	0.959708	0.986392	0.160004	0.469465	0.89858	-0.148809	0.502316	0.997298	-0.383981	0.129099	0.505481	-0.235172	0.351962	0.836322	0.395176	0.117515	1	Platr25			ENSMUSG00000052798	0.03189	0.844415	0.948394	0.0719981	0.657997	0.951024
ENSMUSG00000021763	-0.447421	0.0220793	0.213356	0.482689	0.0122285	0.308978	-0.930109	1.77858e-06	0.00706021	0.413896	0.0722208	0.399989	1.34401	3.66533e-09	7.59731e-06	-0.861317	0.000163646	0.180387	BC067074		ENSMUSG00000028494	-0.302392	0.367927	0.705723	-0.074966	0.822528	0.980078	-0.227426	0.501652	0.997298	-0.703955	0.0655915	0.383782	-0.476528	0.210921	0.737913	0.401562	0.288813	1	Plin2			ENSMUSG00000021374	0.129451	0.131061	0.465565	0.13718	0.11009	0.627542
ENSMUSG00000030898	0.400001	0.164221	0.518687	-0.996168	0.00103631	0.132316	1.39617	3.71416e-06	0.0129007	0.532894	0.111084	0.480528	-0.863275	0.0132172	0.26374	-0.132893	0.692612	1	Cckbr		ENSMUSG00000024521	-0.0655034	0.931671	0.978111	0.444131	0.560449	0.926685	-0.509635	0.504385	0.997298	0.0647623	0.941506	0.987792	0.574397	0.514729	0.902722	-0.130266	0.882607	1	Pmaip1			ENSMUSG00000051329	0.125657	0.340212	0.686217	0.0932104	0.480619	0.903843
ENSMUSG00000110631	-1.25163	0.0315016	0.249473	1.33423	0.0145085	0.332165	-2.58586	6.37581e-06	0.019685	-1.69113	0.0102092	0.154461	0.894724	0.153353	0.674688	0.439504	0.488814	1	Gm42047		ENSMUSG00000035597	0.168536	0.0828378	0.379874	0.1036	0.287405	0.818222	0.0649364	0.504571	0.997298	-0.000189793	0.998647	0.999903	-0.0651262	0.561328	0.915529	0.168726	0.131932	1	Prpf39			ENSMUSG00000030091	-0.00608532	0.968831	0.989148	0.0501636	0.747455	0.970313
ENSMUSG00000007891	-0.368214	0.000365409	0.0245312	0.0902601	0.380679	0.864404	-0.458474	9.25652e-06	0.0226087	-0.390951	0.00103616	0.039138	0.0675237	0.569983	0.918865	0.0227364	0.848212	1	Ctsd		ENSMUSG00000021635	0.104516	0.377597	0.713451	0.183935	0.120496	0.646528	-0.0794195	0.502771	0.997298	0.00319155	0.981326	0.997042	0.0826111	0.544617	0.910276	0.101324	0.457265	1	Rad17			ENSMUSG00000027939	0.163659	0.852623	NA	-0.282795	0.752118	NA
ENSMUSG00000030172	0.340256	0.000159713	0.0157107	-0.0590311	0.515313	0.912791	0.399287	1.01853e-05	0.0226087	0.257051	0.0134776	0.178441	-0.142236	0.173736	0.696951	0.0832048	0.424829	1	Erc1		ENSMUSG00000064945	-0.648118	0.0449732	0.287699	-0.864578	0.00748446	0.261341	0.21646	0.503122	0.997298	0.191257	0.608396	0.887206	-0.0252031	0.94617	0.992358	-0.839375	0.0245344	1	Rny3			ENSMUSG00000001855	0.0216629	0.766867	0.917606	0.0497328	0.496789	0.908064
ENSMUSG00000059173	0.245191	0.252878	0.613838	-0.703978	0.00109249	0.135297	0.949169	1.05774e-05	0.0226087	0.698017	0.00493898	0.0999547	-0.251152	0.313724	0.811279	-0.452826	0.0683148	1	Pde1a		ENSMUSG00000081214	-0.905439	0.434287	NA	-0.123848	0.912038	NA	-0.78159	0.504	0.997298	-1.11498	0.396467	NA	-0.333394	0.794902	NA	0.209546	0.869142	1	Rpl35a-ps2			ENSMUSG00000026999	-0.267823	0.311844	0.664269	-0.208811	0.430578	0.886008
ENSMUSG00000035033	1.26875	8.84396e-05	0.011283	-0.181516	0.582459	0.929994	1.45026	8.61496e-06	0.0226087	1.68808	8.3708e-06	0.00165244	0.237818	0.536194	0.908268	-0.419335	0.272943	1	Tbr1		ENSMUSG00000003429	-0.396632	0.0240818	0.222217	-0.27881	0.112719	0.633695	-0.117822	0.503877	0.997298	-0.258634	0.20282	0.607728	-0.140812	0.487993	0.892749	-0.137998	0.495903	1	Rps11			ENSMUSG00000016619	0.119894	0.222572	0.585997	0.0713625	0.469453	0.89858
ENSMUSG00000100241	-0.94486	0.00059422	0.0311815	0.231324	0.385553	0.865974	-1.17618	1.88847e-05	0.0374821	-1.31273	2.73193e-05	0.003567	-0.13655	0.654862	0.942411	0.367875	0.228711	1	Slc18a3		ENSMUSG00000118161	0.122264	0.93561	NA	-0.952258	0.553806	NA	1.07452	0.504032	0.997298	-0.0575551	0.973544	NA	-1.13208	0.533685	NA	0.179819	0.917485	1	Rps2-ps8			ENSMUSG00000072944	2.15198	0.207264	NA	1.99489	0.244612	NA
ENSMUSG00000030729	0.550272	2.49268e-05	0.00529919	-0.00573263	0.96505	0.997092	0.556005	2.08255e-05	0.0385785	0.381607	0.0113256	0.164464	-0.174398	0.247923	0.766311	0.168665	0.263515	1	Pgm2l1		ENSMUSG00000019880	0.283305	0.569748	0.832238	-0.0537407	0.914848	0.991442	0.337046	0.501178	0.997298	0.346775	0.547967	0.861199	0.00972869	0.986636	0.998534	-0.0634694	0.912637	1	Rspo3			ENSMUSG00000040667	-0.0240304	0.807342	0.93238	-0.0643673	0.514523	0.91241
ENSMUSG00000032564	0.780806	4.84877e-05	0.00765736	-0.0346124	0.858501	0.984519	0.815418	2.34711e-05	0.0399752	0.556565	0.0120263	0.168571	-0.258853	0.246407	0.76544	0.224241	0.314135	1	Cpne4		ENSMUSG00000069835	0.203664	0.391331	0.723754	0.0442824	0.853064	0.982866	0.159381	0.504116	0.997298	0.0707875	0.795809	0.947254	-0.0885936	0.747203	0.960005	0.132876	0.627701	1	Sat2			ENSMUSG00000032939	0.0981349	0.452732	0.76579	0.0462732	0.723537	0.966448
ENSMUSG00000023192	2.2337	0.00302968	0.0766965	-1.00415	0.195328	0.734785	3.23785	2.44567e-05	0.0399752	1.87531	0.030955	0.267064	-1.36253	0.125051	0.643788	0.358386	0.682562	1	Grm2		ENSMUSG00000039013	0.167271	0.849026	NA	-0.429931	0.631412	NA	0.597203	0.504679	0.997298	0.676233	0.513192	NA	0.0790309	0.939949	NA	-0.508962	0.622919	1	Siglecf			ENSMUSG00000063550	0.113056	0.21444	0.576965	0.110233	0.226718	0.76792
ENSMUSG00000051359	0.523912	0.00381355	0.0862972	-0.229208	0.206768	0.748355	0.75312	3.2854e-05	0.0507175	0.660275	0.00160571	0.0510936	-0.0928457	0.657928	0.942517	-0.136362	0.515027	1	Ncald		ENSMUSG00000019731	0.05733	0.597425	0.844113	0.130089	0.230856	0.770252	-0.0727593	0.50322	0.997298	-0.0117765	0.925056	0.983098	0.0609828	0.62622	0.935356	0.0691065	0.580649	1	Slc35e1			ENSMUSG00000048439	0.187678	0.269964	0.62983	0.10163	0.552725	0.924894
ENSMUSG00000021242	-0.408352	0.00033412	0.0232789	0.0569589	0.61206	0.938441	-0.465311	4.67995e-05	0.068443	-0.364651	0.00543635	0.106426	0.10066	0.438239	0.876062	-0.0437015	0.735664	1	Npc2		ENSMUSG00000030310	-0.0489368	0.543943	0.818328	0.00537526	0.946863	0.995855	-0.0543121	0.501089	0.997298	-0.029578	0.75076	0.935053	0.0247341	0.790558	0.967614	-0.0193588	0.835197	1	Slc6a1			ENSMUSG00000030717	-0.657099	0.0520289	0.305612	-0.603498	0.0745287	0.559828
ENSMUSG00000045763	0.328834	0.0178226	0.191037	-0.23149	0.0961109	0.594295	0.560324	5.56747e-05	0.0736682	0.616841	0.000121677	0.00902695	0.0565172	0.725238	0.955432	-0.288008	0.0729255	1	Basp1		ENSMUSG00000030236	0.970499	0.332774	NA	1.61627	0.103351	NA	-0.645767	0.504577	0.997298	0.310744	0.784439	NA	0.95651	0.396222	NA	0.659756	0.568527	1	Slco1b2			ENSMUSG00000094111	0.75245	0.541964	NA	0.481007	0.702547	NA
ENSMUSG00000069516	-0.766762	0.00295694	0.0754338	0.273621	0.278933	0.811661	-1.04038	5.403e-05	0.0736682	-0.700415	0.0183583	0.204307	0.339968	0.245021	0.763853	-0.066347	0.820679	1	Lyz2		ENSMUSG00000045709	-1.55798	0.176634	NA	-2.41511	0.0486415	NA	0.857131	0.501798	0.997298	1.88136	0.251733	NA	1.02423	0.545119	NA	-3.43934	0.031794	1	Smkr-ps			ENSMUSG00000026516	0.140906	0.130681	0.464911	0.100149	0.283563	0.813812
ENSMUSG00000025969	0.524188	0.0565402	0.318461	-0.585702	0.0345583	0.441234	1.10989	5.98935e-05	0.0756482	0.893588	0.00503959	0.100682	-0.216302	0.499815	0.897101	-0.3694	0.247043	1	Nrp2		ENSMUSG00000004366	-0.347711	0.0316881	0.249828	-0.239155	0.139475	0.672788	-0.108557	0.502951	0.997298	-0.332181	0.0754363	0.408119	-0.223625	0.231345	0.75436	-0.0155301	0.933691	1	Sst			ENSMUSG00000048148	-0.146036	0.188925	0.547094	-0.0983001	0.37669	0.86166
ENSMUSG00000051777	1.92976	1.50112e-05	NA	0.143579	0.766163	0.97339	1.78618	6.69009e-05	0.0774573	0.685775	0.155146	NA	-1.1004	0.0332162	NA	1.24398	0.0156875	1	Iqcj		ENSMUSG00000026563	0.0985448	0.509419	0.797427	-0.00172847	0.990801	0.999246	0.100273	0.503728	0.997298	0.202433	0.241918	0.651601	0.102159	0.555898	0.912808	-0.103888	0.54804	1	Tada1			ENSMUSG00000010097	0.0127369	0.890215	0.965565	0.0336301	0.715817	0.9652
ENSMUSG00000020432	-0.629188	0.000978892	0.0412164	0.13438	0.473666	0.900468	-0.763568	6.4518e-05	0.0774573	-0.643787	0.00334402	0.0793622	0.119782	0.580126	0.921965	0.0145983	0.946195	1	Tcn2		ENSMUSG00000034274	-0.049737	0.63769	0.862983	-0.121475	0.252722	0.790371	0.0717383	0.501707	0.997298	0.0164189	0.893124	0.975095	-0.0553194	0.652152	0.942105	-0.0661559	0.58673	1	Thoc5			ENSMUSG00000009941	-0.39919	0.735274	NA	0.292351	0.799365	NA
ENSMUSG00000105711	1.24957	0.0542995	NA	-1.6068	0.0284455	0.412295	2.85637	7.10735e-05	0.0789967	0.511268	0.488249	NA	-2.3451	0.00390243	NA	0.738298	0.325971	1	Gm42598		ENSMUSG00000019437	-0.0767764	0.702873	0.891265	-0.213863	0.291188	0.821749	0.137086	0.500827	0.997298	-0.0896522	0.699397	0.92028	-0.226739	0.331192	0.822006	0.0128758	0.955603	1	Tlcd1			ENSMUSG00000109675	0.0592974	0.975376	NA	-0.66075	0.736629	NA
ENSMUSG00000101814	0.836548	0.0217232	0.212265	-0.649415	0.0898114	0.587062	1.48596	8.0555e-05	0.081402	0.126881	0.759228	0.937745	-1.35908	0.0015825	0.0841057	0.709667	0.0906158	1	Gm17807		ENSMUSG00000096606	-0.279157	0.121447	0.450523	-0.155979	0.385876	0.865974	-0.123178	0.500884	0.997298	-0.0274201	0.896199	0.975436	0.0957578	0.648175	0.941101	-0.251737	0.224974	1	Tpbgl			ENSMUSG00000044229	0.161756	0.441111	0.758916	0.117712	0.575999	0.928478
ENSMUSG00000003032	-0.464263	0.109691	0.432763	0.672096	0.0174225	0.349266	-1.13636	7.74721e-05	0.081402	-0.654358	0.0488776	0.332788	0.482001	0.138812	0.660967	0.190095	0.562235	1	Klf4		ENSMUSG00000025034	0.110131	0.191652	0.550555	0.0536503	0.525392	0.916332	0.0564804	0.503807	0.997298	0.130611	0.180155	0.580356	0.0741303	0.447385	0.879245	-0.02048	0.833536	1	Trim8			ENSMUSG00000069132	-0.254218	0.66715	NA	-0.577883	0.334653	0.847439
ENSMUSG00000045377	-2.53265	0.00157734	NA	0.59544	0.332883	NA	-3.12809	8.2026e-05	0.081402	-3.27163	0.000144126	NA	-0.143536	0.835306	NA	0.738975	0.290201	1	Tmem88		ENSMUSG00000030276	-0.432891	0.0116402	0.152222	-0.316319	0.0649534	0.536791	-0.116572	0.502737	0.997298	-0.752662	0.000121942	0.00902695	-0.63609	0.00115434	0.0694342	0.319771	0.0986598	1	Ttll3			ENSMUSG00000040258	0.441651	0.256656	0.616873	0.624273	0.108354	0.622794
ENSMUSG00000109770	1.11938	0.19441	NA	-3.64548	0.00314459	NA	4.76486	8.542e-05	0.0818471	2.10336	0.0533703	NA	-2.6615	0.057609	NA	-0.983978	0.376528	1	Gm30085		ENSMUSG00000028567	-0.277482	0.0221578	0.213741	-0.195318	0.107333	0.621599	-0.0821641	0.502762	0.997298	-0.255959	0.0672371	0.388205	-0.173795	0.214002	0.741347	-0.0215231	0.876693	1	Txndc12			ENSMUSG00000042271	0.0149816	0.898226	0.967005	0.0448521	0.702163	0.962394
ENSMUSG00000097452	0.486645	0.372179	0.709536	-1.78731	0.00221143	0.171634	2.27396	9.17682e-05	0.0849987	1.58761	0.0148121	0.186495	-0.686353	0.315798	0.813258	-1.10096	0.0922223	1	Gm2824		ENSMUSG00000027363	0.0261402	0.754521	0.912047	-0.0301123	0.719211	0.965702	0.0562524	0.502327	0.997298	0.0390179	0.686146	0.915929	-0.0172346	0.858537	0.977027	-0.0128777	0.89381	1	Usp8			ENSMUSG00000075592	-0.0644789	0.802707	0.931194	-0.100711	0.696834	0.961486
ENSMUSG00000061808	-7.22673	4.47525e-05	0.00727535	-0.31597	0.85826	0.984519	-6.91076	9.5005e-05	0.0851582	-5.9823	0.00342735	0.0809151	0.928461	0.64949	0.941101	-1.24443	0.542435	1	Ttr		ENSMUSG00000034993	-0.219771	0.196267	0.555577	-0.105969	0.533067	0.918735	-0.113802	0.504697	0.997298	0.20317	0.303294	0.705361	0.316972	0.108178	0.617067	-0.422941	0.0316825	1	Vat1			ENSMUSG00000051228	0.491315	0.624556	NA	0.2451	0.808548	NA
ENSMUSG00000046219	1.08526	0.0144081	0.17032	-0.699226	0.145211	0.6804	1.78448	0.000133631	0.0983897	0.927332	0.0703439	0.394735	-0.85715	0.115327	0.624762	0.157924	0.763193	1	C230012O17Rik		ENSMUSG00000024312	0.042473	0.800911	0.930668	-0.0712586	0.674498	0.955145	0.113732	0.503756	0.997298	-0.00781791	0.967876	0.994064	-0.12155	0.53349	0.908264	0.0502909	0.795192	1	Wdr46			ENSMUSG00000046610	-0.289215	0.404093	0.732635	-0.234893	0.498358	0.909021
ENSMUSG00000026837	0.231825	0.4772	0.78083	-1.08885	0.00153275	0.150273	1.32067	0.000116861	0.0983897	-0.436861	0.238511	0.647404	-1.75753	5.32182e-06	0.00232227	0.668686	0.0718043	1	Col5a1		ENSMUSG00000022996	0.650239	0.313108	NA	0.220071	0.736569	0.968238	0.430169	0.504267	0.997298	0.578293	0.437993	NA	0.148124	0.844239	NA	0.0719463	0.924012	1	Wnt10b			ENSMUSG00000032014	-0.164839	0.490491	0.785149	-0.138895	0.561896	0.926814
ENSMUSG00000021696	-0.6342	0.000851904	0.0382826	0.0927101	0.622127	0.941922	-0.72691	0.000134589	0.0983897	-0.255843	0.245796	0.654522	0.471066	0.0312359	0.379732	-0.378356	0.0833016	1	Elovl7		ENSMUSG00000060475	0.186996	0.0892959	0.392864	0.260525	0.0179443	0.35419	-0.0735288	0.503386	0.997298	0.0599915	0.635894	0.895416	0.13352	0.292079	0.795933	0.127004	0.316843	1	Wtap			ENSMUSG00000040771	-1.5686	0.187223	NA	-0.863871	0.443182	NA
ENSMUSG00000092454	-1.63851	0.000162482	0.0157107	0.0399053	0.919512	0.9916	-1.67842	0.000120223	0.0983897	-0.45106	0.386915	0.767442	1.22736	0.0120458	0.250934	-1.18745	0.0147733	1	Gm2991		ENSMUSG00000099481	0.0346157	0.850708	0.950511	-0.0899837	0.626943	0.943004	0.124599	0.50197	0.997298	0.0301142	0.887235	0.973686	-0.0944851	0.657977	0.942517	0.00450149	0.983058	1	Xndc1			ENSMUSG00000052776	-0.14792	0.920872	NA	-0.190851	0.898371	NA
ENSMUSG00000109812	0.296254	0.143567	0.486617	-0.49367	0.0171587	0.348281	0.789925	0.000129762	0.0983897	0.99686	3.25836e-05	0.00402486	0.206935	0.396051	0.861298	-0.700605	0.00358731	0.843135	Gm45640		ENSMUSG00000028772	-0.273157	0.00460027	0.0937456	-0.33882	0.00046295	0.083794	0.0656631	0.501058	0.997298	0.0710295	0.5266	0.851325	0.0053664	0.961953	0.994706	-0.344187	0.00201496	0.683775	Zcchc17			ENSMUSG00000029605	0.942288	0.194771	NA	0.628405	0.39366	NA
ENSMUSG00000074479	-0.508867	0.0293555	0.242268	0.379725	0.0945864	0.592613	-0.888593	0.000131899	0.0983897	-0.354125	0.189638	0.590744	0.534467	0.0432772	0.439989	-0.154742	0.559924	1	Rtraf-ps		ENSMUSG00000096999	-0.60183	0.51564	NA	0.0174421	0.984803	NA	-0.619272	0.504745	0.997322	0.495278	0.651938	NA	1.11455	0.306315	NA	-1.09711	0.312959	1	Gm26793			ENSMUSG00000066861	1.52239	0.547028	NA	0.669536	0.796401	NA
ENSMUSG00000070570	1.60989	0.00593988	0.106596	-0.622607	0.288162	0.81837	2.2325	0.000138093	0.0983897	1.33509	0.0481651	0.329748	-0.897414	0.184678	0.708543	0.274808	0.684392	1	Slc17a7		ENSMUSG00000078554	-2.82964	0.10321	NA	-1.60962	0.322422	NA	-1.22002	0.504802	0.997365	-3.876	0.043193	NA	-2.65598	0.144076	NA	1.04636	0.544095	1	Fam229a			ENSMUSG00000032661	2.52806	0.323482	NA	1.62791	0.530754	NA
ENSMUSG00000029151	2.73559	0.000547087	0.0293945	-0.355901	0.667787	0.954675	3.09149	0.000123307	0.0983897	2.29496	0.0116933	0.16701	-0.796532	0.398448	0.861504	0.440631	0.63622	1	Slc30a3		ENSMUSG00000090487	-2.32243	0.448604	NA	-0.266897	0.928909	NA	-2.05553	0.504845	0.997378	0.681465	0.851544	NA	2.73699	0.444526	NA	-3.00389	0.399427	1	Gm2888			ENSMUSG00000041827	0.847864	0.505179	NA	0.999571	0.431179	NA
ENSMUSG00000028909	0.465909	0.0511992	0.303834	-0.442247	0.0671704	0.540101	0.908157	0.000162947	0.113195	0.600341	0.0300328	0.262383	-0.307816	0.269877	0.783768	-0.134431	0.627874	1	Ptpru		ENSMUSG00000031360	-0.0687451	0.729514	0.901642	-0.201905	0.311085	0.830537	0.13316	0.50491	0.997436	0.127553	0.579383	0.87476	-0.00560721	0.980597	0.997073	-0.196298	0.392969	1	Ctps2			ENSMUSG00000043801	0.093431	0.78736	0.925319	-0.0444751	0.898381	0.989604
ENSMUSG00000103428	1.45225	8.07084e-05	0.0105378	0.0759372	0.843102	0.981536	1.37632	0.00020263	0.137329	1.75754	5.84559e-05	0.00567202	0.381221	0.397183	0.861298	-0.305284	0.49617	1	Gm20754		ENSMUSG00000090040	0.310432	0.758732	NA	-0.374235	0.716681	NA	0.684667	0.505015	0.997572	0.48396	0.680505	NA	-0.200707	0.866399	NA	-0.173528	0.882983	1	Gm16232			ENSMUSG00000040652	-0.0763343	0.496221	0.788684	-0.108078	0.336215	0.848374
ENSMUSG00000085558	0.363044	0.27677	0.636598	-0.920449	0.00864247	0.274415	1.28349	0.000231557	0.153197	-0.395826	0.295678	0.698202	-1.67932	1.96031e-05	0.00532883	0.75887	0.0459864	1	4930412C18Rik		ENSMUSG00000038446	0.00058695	0.996342	0.99851	-0.0849902	0.507675	0.911877	0.0855771	0.505289	0.997677	-0.0645197	0.662257	0.90621	-0.150097	0.310294	0.8099	0.0651066	0.659071	1	Cdc40			ENSMUSG00000083610	-0.446907	0.14632	0.492046	-0.470306	0.128173	0.656682
ENSMUSG00000047161	0.71457	0.339196	NA	-2.78873	0.00405316	NA	3.5033	0.000267208	0.172672	1.86575	0.0443333	NA	-1.63755	0.141952	NA	-1.15118	0.219421	1	Chst9		ENSMUSG00000079598	-0.0661846	0.676351	0.880318	0.0398357	0.801484	0.978953	-0.10602	0.505435	0.997677	-0.131565	0.471236	0.822554	-0.0255448	0.888693	0.981797	0.0653805	0.719343	1	Clec2l			ENSMUSG00000093773	-0.807694	0.222216	NA	-0.589644	0.371083	0.860586
ENSMUSG00000105771	0.670589	0.00163533	0.0552703	-0.102451	0.634308	0.944917	0.77304	0.000302584	0.172894	0.7909	0.001361	0.0455881	0.0178599	0.942835	0.991571	-0.120311	0.627833	1	2900064K03Rik		ENSMUSG00000025175	-0.319817	0.00928755	0.132194	-0.237095	0.0537909	0.504321	-0.0827219	0.505393	0.997677	-0.0691023	0.628137	0.894288	0.0136195	0.923946	0.988306	-0.250714	0.0765767	1	Fn3k			ENSMUSG00000098290	-2.68523	0.357854	NA	-2.60238	0.372878	NA
ENSMUSG00000030847	-0.354123	0.0121435	0.155493	0.155025	0.266466	0.799612	-0.509148	0.000315612	0.172894	-0.172898	0.290419	0.69411	0.33625	0.0380291	0.415007	-0.181224	0.263154	1	Bag3		ENSMUSG00000083904	0.905021	0.452346	NA	0.0991396	0.936366	NA	0.805881	0.505367	0.997677	-0.0147869	0.991246	NA	-0.820668	0.552422	NA	0.919807	0.503945	1	Gm12805			ENSMUSG00000098741	-0.280813	0.905044	NA	-0.0985517	0.966476	NA
ENSMUSG00000048482	2.72345	0.00020835	0.0182141	0.0636152	0.932213	0.995199	2.65983	0.000300291	0.172894	2.89825	0.000694806	0.0305604	0.238419	0.783123	0.966036	-0.174804	0.839846	1	Bdnf		ENSMUSG00000083772	0.675827	0.320952	NA	0.22275	0.747445	0.970313	0.453077	0.505463	0.997677	-0.10746	0.888755	NA	-0.560537	0.47113	NA	0.783287	0.314229	1	Gm15566			ENSMUSG00000074366	0	1	NA	1.36021	0.678766	NA
ENSMUSG00000103194	0.655717	0.0107136	0.144316	-0.298991	0.268069	0.800446	0.954708	0.000306382	0.172894	0.896426	0.00314272	0.0766361	-0.0582823	0.853032	0.976241	-0.240709	0.434969	1	Gm37643		ENSMUSG00000018293	-0.0848925	0.425852	0.74978	-0.0136602	0.898059	0.989604	-0.0712323	0.505431	0.997677	-0.170467	0.165302	0.558281	-0.0992347	0.41933	0.869065	0.0855746	0.485077	1	Pfn1			ENSMUSG00000079539	2.51273	0.165499	NA	2.71002	0.133839	NA
ENSMUSG00000104929	0.609469	0.00306647	0.077277	-0.142917	0.495989	0.907642	0.752386	0.000293915	0.172894	0.461167	0.0520621	0.344491	-0.291219	0.226801	0.751549	0.148302	0.535344	1	Gm42766		ENSMUSG00000003380	-0.365691	0.00881078	0.128046	-0.272043	0.0512978	0.49942	-0.0936472	0.50541	0.997677	-0.0207253	0.8982	0.975757	0.0729219	0.652556	0.942342	-0.344965	0.0322552	1	Rabac1			ENSMUSG00000026211	-0.0302702	0.866921	0.957076	0.00326052	0.985622	0.999158
ENSMUSG00000108943	0.455944	8.14098e-06	0.00254705	0.0861086	0.407658	0.875394	0.369836	0.000317327	0.172894	0.538951	5.97366e-06	0.00128643	0.169115	0.160796	0.679398	-0.0830068	0.489661	1	Gm44559		ENSMUSG00000049598	2.18862	0.0351528	NA	1.56466	0.140932	NA	0.623963	0.505434	0.997677	-0.279474	0.787367	NA	-0.903437	0.394028	NA	2.4681	0.0320248	1	Vsig8			ENSMUSG00000015001	-0.453861	0.874824	NA	1.01484	0.720587	NA
ENSMUSG00000022500	-0.767866	6.07422e-07	0.000719448	-0.205967	0.176782	0.716736	-0.561899	0.000283435	0.172894	-0.566226	0.00144236	0.0471927	-0.00432752	0.980437	0.997073	-0.201639	0.251159	1	Litaf		ENSMUSG00000052763	0.040661	0.782766	0.923108	-0.0586564	0.69308	0.960646	0.0993174	0.505247	0.997677	0.148567	0.385637	0.766578	0.0492498	0.774919	0.964933	-0.107906	0.527674	1	Zfp212			ENSMUSG00000029152	-0.0193607	0.757465	0.913253	0.00221565	0.97183	0.997232
ENSMUSG00000030271	-1.1926	0.000113295	0.0135155	-0.0605194	0.834496	0.98147	-1.13208	0.000282947	0.172894	-0.757364	0.0345383	0.2831	0.374714	0.272961	0.78576	-0.435233	0.199425	1	Ogg1		ENSMUSG00000023892	0.241887	0.20543	0.567113	0.114142	0.553359	0.925041	0.127745	0.505155	0.997677	0.131625	0.549467	0.861503	0.00387997	0.986008	0.998534	0.110262	0.617302	1	Zfp51			ENSMUSG00000045620	-0.124326	0.930768	NA	0.645996	0.644933	NA
ENSMUSG00000017978	0.401844	0.155557	0.506834	-0.622528	0.0291865	0.413761	1.02437	0.000324743	0.173531	1.07115	0.00113861	0.0407841	0.0467786	0.887726	0.981797	-0.669306	0.0422928	1	Cadps2		ENSMUSG00000030604	0.472993	0.00961406	0.134759	0.351874	0.0553022	0.509382	0.121119	0.505418	0.997677	0.163681	0.434277	0.798225	0.042562	0.839508	0.975864	0.309312	0.142387	1	Zfp626			ENSMUSG00000032921	-1.33	0.0808406	NA	-1.12607	0.138039	0.669528
ENSMUSG00000043659	0.365271	0.672138	NA	-2.98968	0.00146898	0.14774	3.35495	0.00035054	0.177421	2.52043	0.0158862	NA	-0.834521	0.451941	NA	-2.15515	0.0394449	1	Npsr1		ENSMUSG00000039275	0.124958	0.155341	0.506739	0.0663104	0.451664	0.895667	0.0586473	0.505578	0.997834	0.0953682	0.347605	0.738025	0.0367208	0.717986	0.953542	0.0295896	0.770751	1	Foxk2			ENSMUSG00000025220	0.0381269	0.679735	0.881401	0.000405424	0.996499	0.999781
ENSMUSG00000090061	0.924018	0.00603556	0.107384	-0.288734	0.398959	0.873257	1.21275	0.000351595	0.177421	0.952976	0.0144963	0.185476	-0.259776	0.510567	0.901477	-0.0289576	0.941174	1	Nwd2		ENSMUSG00000100481	0.216203	0.60753	NA	-0.0680373	0.873972	0.987155	0.28424	0.505675	0.997955	0.0674462	0.888937	NA	-0.216794	0.65814	NA	0.148756	0.758889	1	Gm7114			ENSMUSG00000021913	-0.0242331	0.77702	0.921157	0.0174584	0.838407	0.981536
ENSMUSG00000103770	0.581322	0.00196268	0.061033	-0.102624	0.598515	0.93389	0.683946	0.000344998	0.177421	0.381262	0.0769224	0.411439	-0.302683	0.172322	0.694564	0.20006	0.360799	1	Pcdha9		ENSMUSG00000107841	-0.0463745	0.970167	NA	-0.904797	0.48132	NA	0.858423	0.505781	0.998091	-0.186915	0.895655	NA	-1.04534	0.475334	NA	0.140541	0.921189	1	Gm44185			ENSMUSG00000023707	-0.0700138	0.747	0.909093	-0.0716933	0.741668	0.969165
ENSMUSG00000042978	-0.201054	0.111808	0.437003	0.250089	0.0472003	0.48549	-0.451143	0.000357563	0.177421	-0.223242	0.125977	0.500706	0.227901	0.117353	0.62923	0.0221885	0.878859	1	Sbk1		ENSMUSG00000002249	-0.298855	0.407314	0.735018	-0.0571427	0.873451	0.987117	-0.241712	0.505816	0.998091	-0.631016	0.125027	0.498702	-0.389304	0.341989	0.828417	0.332161	0.414857	1	Tead3			ENSMUSG00000021390	-0.00451224	0.994233	0.9977	-0.321857	0.608884	0.93811
ENSMUSG00000105946	0.384887	0.00577256	0.104637	-0.119582	0.40464	0.874606	0.504469	0.000376884	0.183728	0.0143967	0.927579	0.983883	-0.490073	0.00248252	0.110923	0.37049	0.020461	1	Gm43776		ENSMUSG00000032504	-0.0486269	0.534365	0.812311	0.00355616	0.963771	0.997019	-0.052183	0.505991	0.998364	0.00524999	0.953702	0.991194	0.057433	0.525464	0.907346	-0.0538769	0.550656	1	Pdcd6ip			ENSMUSG00000026645	-0.402307	0.837661	NA	-0.310857	0.874176	NA
ENSMUSG00000114883	-4.08801	0.0135763	NA	1.63033	0.243763	NA	-5.71834	0.000460864	0.213434	-2.29599	0.247001	NA	3.42235	0.0536932	NA	-1.79203	0.318278	1	Gm48860		ENSMUSG00000036873	0.0107076	0.942541	0.981057	-0.0884952	0.552949	0.925041	0.0992027	0.506849	0.998392	0.207531	0.228713	0.637827	0.108328	0.531011	0.908264	-0.196824	0.252886	1	2410004B18Rik			ENSMUSG00000032172	0.291396	0.128595	0.461673	0.340029	0.0763249	0.563395
ENSMUSG00000031245	0.335113	0.0392832	0.271188	-0.243494	0.142846	0.677979	0.578607	0.00046018	0.213434	0.203094	0.278094	0.684303	-0.375513	0.0485596	0.461441	0.132019	0.482841	1	Hmgn5		ENSMUSG00000040964	0.0380514	0.80863	0.93291	-0.066593	0.672453	0.954909	0.104644	0.506869	0.998392	0.0289105	0.87338	0.969419	-0.0757339	0.67691	0.94392	0.0091409	0.959783	1	Arhgef10l			ENSMUSG00000027965	0.214577	0.298729	0.656008	0.140895	0.495447	0.907635
ENSMUSG00000027550	0.219601	0.0217098	0.212259	-0.119173	0.219129	0.761252	0.338773	0.00045935	0.213434	0.147595	0.181028	0.580846	-0.191178	0.0863641	0.569193	0.0720057	0.514978	1	Lrrcc1		ENSMUSG00000019767	-0.862891	0.40731	0.735018	-0.17	0.869742	0.986428	-0.692891	0.50661	0.998392	-0.7101	0.554608	0.864184	-0.0172096	0.988536	0.998667	-0.15279	0.898348	1	Ccdc170			ENSMUSG00000022026	0.534335	0.591658	NA	0.309581	0.757473	NA
ENSMUSG00000046287	0.210206	0.43533	0.755721	-0.744601	0.00665102	0.253504	0.954807	0.000494105	0.225077	0.749548	0.0172176	0.197991	-0.205259	0.519786	0.905055	-0.539342	0.0868007	1	Pnma3		ENSMUSG00000026546	0.0636388	0.883494	0.963823	0.351076	0.417008	0.882573	-0.287438	0.506828	0.998392	0.0245117	0.960987	0.992992	0.311949	0.532385	0.908264	0.0391271	0.937713	1	Cfap45			ENSMUSG00000051041	-0.292873	0.102165	0.417912	-0.201251	0.261266	0.797871
ENSMUSG00000028413	-0.783985	0.00105471	0.0424495	0.0496141	0.830968	0.980698	-0.833599	0.000523236	0.23422	-0.329664	0.237639	0.646147	0.503935	0.0651509	0.510669	-0.454321	0.0953315	1	B4galt1		ENSMUSG00000026034	0.212205	0.0909454	0.396231	0.128771	0.305381	0.828565	0.0834335	0.506431	0.998392	-0.0617717	0.669586	0.909488	-0.145205	0.316123	0.813714	0.273977	0.0584975	1	Clk1			ENSMUSG00000046618	0.306729	0.384247	0.718329	0.479541	0.172379	0.712477
ENSMUSG00000027694	0.445657	0.0249005	0.225629	-0.250161	0.215982	0.757915	0.695819	0.000534594	0.23422	0.48226	0.0361436	0.289155	-0.213558	0.359753	0.84134	-0.0366031	0.874233	1	Gm8325		ENSMUSG00000039488	-0.374866	0.0758215	0.367143	-0.234282	0.266916	0.79984	-0.140584	0.506853	0.998392	-0.459897	0.0588886	0.365234	-0.319313	0.189492	0.714612	0.0850313	0.726162	1	Cntn5			ENSMUSG00000090675	2.01611	0.0852393	NA	2.2319	0.0558531	NA
ENSMUSG00000000120	-0.869986	0.000301206	0.0219061	-0.0351615	0.882364	0.988512	-0.834824	0.000542931	0.23422	-0.755029	0.00649562	0.117	0.0797955	0.77148	0.964915	-0.114957	0.674988	1	Ngfr		ENSMUSG00000021263	0.0681122	0.864877	0.956475	0.332351	0.403098	0.873968	-0.264239	0.507071	0.998392	-0.712238	0.112334	0.482055	-0.447998	0.315267	0.812394	0.78035	0.0814362	1	Degs2			ENSMUSG00000081948	-1.09772	0.547593	NA	-0.578072	0.745901	NA
ENSMUSG00000037108	-0.0893185	0.643675	0.864525	-0.785888	8.67724e-05	0.0358095	0.696569	0.000547893	0.23422	-0.158208	0.476375	0.825764	-0.854777	0.000182101	0.0228912	0.0688891	0.755223	1	Zcwpw1		ENSMUSG00000047842	0.0683814	0.591	0.842355	-0.0161225	0.899232	0.989604	0.084504	0.506932	0.998392	0.0534289	0.716134	0.927713	-0.031075	0.832572	0.975864	0.0149525	0.918935	1	Diras2			ENSMUSG00000048620	-0.0969533	0.952357	NA	-0.673691	0.683118	NA
ENSMUSG00000110635	0.340451	0.194107	0.553324	-0.600425	0.0289247	0.412796	0.940876	0.000564204	0.236592	1.05795	0.000848584	0.0350333	0.117074	0.720853	0.954346	-0.717499	0.0244149	1	Gm45853		ENSMUSG00000045594	0.236033	0.31462	0.666522	0.079655	0.735596	0.967581	0.156378	0.506361	0.998392	0.316591	0.244343	0.653554	0.160213	0.557208	0.913909	-0.0805577	0.767449	1	Glb1			ENSMUSG00000061952	-0.223196	0.921247	NA	1.05626	0.630435	NA
ENSMUSG00000059187	1.68107	0.00958641	0.134485	-0.586079	0.37906	0.86296	2.26715	0.000570471	0.236592	2.03911	0.00708548	0.122899	-0.228038	0.76774	0.963796	-0.358041	0.639507	1	Tafa1		ENSMUSG00000082576	0.086234	0.920724	NA	0.654311	0.444288	NA	-0.568077	0.507016	0.998392	2.38677	0.0461329	NA	2.95484	0.0129366	NA	-2.30053	0.0544665	1	Gm12058			ENSMUSG00000045421	2.3325	0.376341	NA	3.75232	0.145787	NA
ENSMUSG00000050896	2.50698	3.3218e-05	NA	0.453503	0.473193	0.900453	2.05348	0.000581265	0.237524	2.12106	0.0022275	NA	0.0675774	0.925042	NA	0.385925	0.594115	1	Rtn4rl2		ENSMUSG00000082762	0.821157	0.176902	NA	0.421096	0.495794	0.907642	0.400061	0.506449	0.998392	0.187413	0.784628	NA	-0.212648	0.759548	NA	0.633744	0.365225	1	Gm12366			ENSMUSG00000108029	0.0164764	0.99142	NA	0.732156	0.625751	NA
ENSMUSG00000104017	0.415274	0.00254268	0.0703884	-0.061414	0.66162	0.952521	0.476688	0.00060524	0.243736	0.636998	7.70787e-05	0.00668755	0.16031	0.326747	0.818825	-0.221723	0.1718	1	Gm37363		ENSMUSG00000087040	0.320541	0.589833	NA	-0.0778942	0.89734	0.989604	0.398436	0.506839	0.998392	-0.185857	0.783525	NA	-0.584293	0.393351	NA	0.506398	0.456177	1	Gm14033			ENSMUSG00000066896	-0.922017	0.638307	NA	-0.235596	0.902327	NA
ENSMUSG00000042210	-0.596536	3.67478e-05	0.00648247	-0.102995	0.470246	0.899187	-0.493541	0.000701003	0.244896	-0.591996	0.000367083	0.0197629	-0.0984546	0.549523	0.911096	-0.00453998	0.977855	1	Abhd14a		ENSMUSG00000084985	-0.11763	0.864134	NA	0.336905	0.620459	0.941131	-0.454535	0.506997	0.998392	-0.047467	0.952384	NA	0.407068	0.605808	NA	-0.0701633	0.929308	1	Gm16135			ENSMUSG00000090129	-0.246371	0.379837	0.714759	-0.204517	0.466695	0.898424
ENSMUSG00000021536	0.228355	0.0709222	0.356528	-0.20455	0.108258	0.622794	0.432905	0.000664877	0.244896	0.20688	0.156648	0.546307	-0.226025	0.123767	0.641513	0.0214753	0.883224	1	Adcy2		ENSMUSG00000102600	0.185093	0.773075	NA	0.605259	0.340519	0.850243	-0.420166	0.507147	0.998392	-0.189628	0.795278	NA	0.230537	0.750437	NA	0.374721	0.608807	1	Gm37266			ENSMUSG00000075427	2.41814	0.308443	NA	1.59661	0.508013	NA
ENSMUSG00000060802	-0.380137	0.00475523	0.0946593	0.0769709	0.565788	0.927484	-0.457108	0.000697264	0.244896	-0.356988	0.0215573	0.221203	0.10012	0.517802	0.903741	-0.0231494	0.881022	1	B2m		ENSMUSG00000103882	-0.184058	0.749036	NA	-0.580228	0.325161	0.841846	0.39617	0.506609	0.998392	-0.556039	0.394386	NA	-0.952209	0.152525	NA	0.371982	0.565125	1	Gm37452			ENSMUSG00000096822	0.277539	0.920209	NA	0.668221	0.80826	NA
ENSMUSG00000049422	-0.36895	0.000523705	0.0287552	-0.00567465	0.957376	0.996773	-0.363275	0.000647099	0.244896	-0.449453	0.000249058	0.0152394	-0.0861778	0.481813	0.89081	0.0805032	0.510768	1	Chchd10		ENSMUSG00000106537	0.108909	0.688666	0.884886	-0.0728083	0.789896	0.976643	0.181718	0.506109	0.998392	-0.217058	0.486462	0.831943	-0.398776	0.202854	0.728453	0.325968	0.295906	1	Gm43502			ENSMUSG00000046881	-0.743667	0.720378	NA	-1.11446	0.5968	NA
ENSMUSG00000032060	-0.656839	4.3943e-08	0.000343537	-0.247639	0.0384583	0.454002	-0.4092	0.000673767	0.244896	-0.3269	0.0184678	0.205059	0.0823	0.552197	0.911096	-0.329939	0.0169089	1	Cryab		ENSMUSG00000113167	-0.129577	0.59448	0.843206	0.0328662	0.892325	0.989604	-0.162443	0.506505	0.998392	0.0462579	0.869937	0.967914	0.208701	0.459244	0.883679	-0.175835	0.531497	1	Gm48482			ENSMUSG00000045514	0.988117	0.602697	NA	0.338016	0.862324	NA
ENSMUSG00000046743	0.52255	0.014648	0.171656	-0.206123	0.339884	0.84989	0.728673	0.00070726	0.244896	0.626917	0.0114324	0.164846	-0.101756	0.683407	0.945201	-0.104367	0.674596	1	Fat4		ENSMUSG00000017858	-0.10129	0.325089	0.674521	-0.032265	0.754057	0.971057	-0.0690253	0.506293	0.998392	0.0241469	0.839756	0.959654	0.0931722	0.435441	0.873888	-0.125437	0.290465	1	Ift52			ENSMUSG00000096228	-3.20071	0.231904	NA	-1.96371	0.463285	NA
ENSMUSG00000021732	0.954855	0.171307	NA	-1.55969	0.0370454	0.446203	2.51454	0.000682889	0.244896	1.08063	0.182776	NA	-1.43391	0.0933382	NA	-0.125778	0.877806	1	Fgf10		ENSMUSG00000027332	-0.239091	0.0124157	0.156351	-0.175181	0.067069	0.540101	-0.0639104	0.506572	0.998392	-0.305924	0.00549134	0.106844	-0.242014	0.0280861	0.362486	0.0668332	0.542318	1	Ivd			ENSMUSG00000109892	0.13751	0.938216	NA	0.452863	0.797591	NA
ENSMUSG00000080370	-0.156101	0.896934	NA	-5.19313	0.00049043	NA	5.03703	0.000744588	0.244896	1.14583	0.425534	NA	-3.8912	0.0208254	NA	-1.30193	0.363938	1	Gm22952		ENSMUSG00000022109	-0.0557402	0.706098	0.892924	-0.154606	0.297215	0.825118	0.0988655	0.50624	0.998392	0.0476833	0.780352	0.944167	-0.0511821	0.765272	0.963026	-0.103424	0.544421	1	Med4			ENSMUSG00000070423	1.28188	0.352084	NA	1.37113	0.319443	NA
ENSMUSG00000021301	0.354093	0.00364055	0.0844301	-0.0589854	0.629575	0.943636	0.413079	0.000714261	0.244896	0.29636	0.035083	0.284511	-0.116719	0.408043	0.863461	0.0577333	0.681833	1	Hecw1		ENSMUSG00000020190	-0.125813	0.485093	0.782821	-0.00564416	0.974999	0.997294	-0.120169	0.506181	0.998392	-0.381557	0.0654413	0.383444	-0.261388	0.20672	0.733069	0.255744	0.21563	1	Mknk2			ENSMUSG00000110008	-0.0325925	0.99	NA	-1.07054	0.688262	NA
ENSMUSG00000022421	0.716994	0.00917078	0.131464	-0.214365	0.43666	0.888261	0.931359	0.000719254	0.244896	0.681475	0.0320017	0.271572	-0.249884	0.432208	0.872842	0.0355193	0.911058	1	Nptxr		ENSMUSG00000030522	-0.000925324	0.994755	0.997994	0.0926498	0.510304	0.912252	-0.0935751	0.506903	0.998392	0.130291	0.424003	0.793897	0.223866	0.16947	0.691815	-0.131216	0.420054	1	Mtmr10			ENSMUSG00000045780	0.502161	0.806437	NA	0.949398	0.638311	NA
ENSMUSG00000054958	0.0811293	0.75024	0.909605	-0.820598	0.00207735	0.170738	0.901727	0.000725962	0.244896	0.618094	0.0408081	0.306131	-0.283633	0.363414	0.843544	-0.536965	0.0753161	1	Nt5c1a		ENSMUSG00000032855	0.0311991	0.651308	0.868032	0.0770813	0.264336	0.798712	-0.0458822	0.506764	0.998392	-0.0714758	0.369372	0.755724	-0.0255936	0.747951	0.960005	0.102675	0.196966	1	Pkd1			ENSMUSG00000054666	2.36027	0.345591	NA	2.06896	0.4119	NA
ENSMUSG00000027978	0.78909	0.0720248	0.357937	-0.73034	0.106784	0.621599	1.51943	0.000709058	0.244896	1.02351	0.0451226	0.321542	-0.495921	0.343108	0.828638	-0.234419	0.648638	1	Prss12		ENSMUSG00000041046	-0.106375	0.898661	0.967005	-0.661712	0.428922	0.885592	0.555337	0.506933	0.998392	-0.391362	0.684742	0.915494	-0.946699	0.326582	0.818825	0.284987	0.767435	1	Ramp3			ENSMUSG00000051182	0.879411	0.670267	NA	0.00785747	0.997025	NA
ENSMUSG00000021745	0.302507	0.00597559	0.106636	-0.0698632	0.527702	0.917089	0.37237	0.000744388	0.244896	0.271113	0.0329295	0.276335	-0.101257	0.427521	0.871616	0.0313943	0.805203	1	Ptprg		ENSMUSG00000017002	-0.165246	0.884729	NA	0.586215	0.602709	NA	-0.751461	0.507074	0.998392	-1.34283	0.297995	NA	-0.59137	0.643632	NA	1.17759	0.359286	1	Slpi			ENSMUSG00000070421	0.357863	0.742766	NA	-0.278075	0.80173	NA
ENSMUSG00000021876	-0.511378	0.0100545	0.138558	0.16421	0.397374	0.872018	-0.675588	0.00068201	0.244896	-0.308108	0.180661	0.580511	0.36748	0.104178	0.60741	-0.203271	0.368336	1	Rnase4		ENSMUSG00000096296	-0.846725	0.423863	NA	-0.131825	0.896473	NA	-0.714901	0.506192	0.998392	-0.553131	0.652223	NA	0.16177	0.891704	NA	-0.293594	0.802385	1	Snord88c			ENSMUSG00000043948	0.419065	0.511033	NA	0.252672	0.693573	0.960692
ENSMUSG00000063434	0.116035	0.488858	0.784283	-0.453707	0.00726608	0.257855	0.569742	0.000749135	0.244896	0.325052	0.0941489	0.451866	-0.24469	0.210404	0.737906	-0.209017	0.281764	1	Sorcs3		ENSMUSG00000039452	-0.251226	0.189171	0.547154	-0.122383	0.521515	0.914748	-0.128843	0.506163	0.998392	0.14882	0.508122	0.843878	0.277663	0.21623	0.742527	-0.400046	0.0720659	1	Snx22			ENSMUSG00000059087	-3.22556	0.314201	NA	-3.71979	0.245781	NA
ENSMUSG00000048108	-5.15399	0.000833205	0.0381056	0.0747516	0.96057	0.996777	-5.22874	0.000699357	0.244896	-4.4827	0.0114612	0.164997	0.746047	0.669279	0.943805	-0.671295	0.700717	1	Tmem72		ENSMUSG00000046603	-0.0709941	0.637918	0.863118	0.0295428	0.844665	0.981536	-0.100537	0.506817	0.998392	-0.0822333	0.636587	0.895416	0.0183035	0.916216	0.987665	0.0112392	0.948338	1	Tcaim			ENSMUSG00000096714	-2.62389	0.208386	NA	-3.69083	0.0817828	NA
ENSMUSG00000032640	-0.282997	0.0358884	0.263752	0.168369	0.207271	0.749455	-0.451366	0.000825539	0.246659	-0.242084	0.119781	0.492189	0.209282	0.17535	0.69946	-0.0409132	0.790947	1	Chsy1		ENSMUSG00000009628	0.556067	0.163452	0.517342	0.291323	0.468592	0.89858	0.264744	0.506056	0.998392	0.462402	0.315668	0.714791	0.197658	0.669695	0.943805	0.0936647	0.840075	1	Tex15			ENSMUSG00000035932	-0.687495	0.813164	NA	-0.792684	0.786008	NA
ENSMUSG00000022371	-0.797895	0.0470921	0.293344	0.534941	0.163739	0.700188	-1.33284	0.000825414	0.246659	-1.33002	0.00332652	0.0793357	0.00281657	0.994862	0.999804	0.532125	0.226928	1	Col14a1		ENSMUSG00000027164	0.00975067	0.924136	0.975494	0.0779575	0.446676	0.893146	-0.0682068	0.507108	0.998392	0.190557	0.109811	0.479058	0.258763	0.0299589	0.372957	-0.180806	0.128167	1	Traf6			ENSMUSG00000043366	-0.314044	0.827532	NA	-1.08737	0.463112	NA
ENSMUSG00000066705	0.0361755	0.883066	0.963545	-0.803501	0.0013186	0.142651	0.839677	0.000799036	0.246659	0.287214	0.314032	0.713238	-0.552463	0.0558498	0.486398	-0.251038	0.378496	1	Fxyd6		ENSMUSG00000006143	0.700291	0.786921	NA	2.35743	0.34461	NA	-1.65714	0.506467	0.998392	-1.68309	0.553231	NA	-0.0259522	0.992473	NA	2.38339	0.401118	1	Upk3bl			ENSMUSG00000094347	0.542946	0.709443	NA	0.554477	0.704326	NA
ENSMUSG00000107132	-1.05744	0.171505	NA	1.45999	0.0353107	NA	-2.51743	0.00077676	0.246659	-0.490859	0.588601	NA	2.02657	0.0159263	NA	-0.566578	0.511203	1	Gm15997		ENSMUSG00000059878	0.0864256	0.610356	0.851627	-0.0267662	0.875271	0.987539	0.113192	0.507155	0.998392	0.154391	0.431752	0.796887	0.0411989	0.834484	0.975864	-0.0679651	0.729116	1	Zfp422			ENSMUSG00000061039	0.251866	0.828491	NA	0.341703	0.768787	NA
ENSMUSG00000103201	0.710446	0.0013924	0.0501932	-0.0428132	0.851133	0.98265	0.753259	0.00078675	0.246659	0.5607	0.0287377	0.257583	-0.192559	0.461439	0.883679	0.149746	0.564166	1	Gm37329		ENSMUSG00000109644	0.0942801	0.947493	NA	1.02641	0.465082	NA	-0.932127	0.507366	0.998534	0.773283	0.650004	NA	1.70541	0.310601	NA	-0.679002	0.690172	1	0610005C13Rik			ENSMUSG00000049561	-1.47851	0.617734	NA	-2.70218	0.367547	NA
ENSMUSG00000049556	0.340586	0.00388129	0.0870887	-0.0549594	0.64251	0.94616	0.395545	0.000818938	0.246659	0.310428	0.0226922	0.22736	-0.0851178	0.533296	0.908264	0.0301584	0.825021	1	Lingo1		ENSMUSG00000114210	0.518463	0.469378	NA	0.977106	0.166829	NA	-0.458642	0.508078	0.998534	1.70718	0.0663946	NA	2.16582	0.0188745	NA	-1.18872	0.206157	1	A330084C13Rik			ENSMUSG00000030162	-2.63293	0.203415	NA	-3.12716	0.130883	NA
ENSMUSG00000029147	0.223118	0.000650948	0.0332687	0.00203114	0.975533	0.99747	0.221087	0.00080504	0.246659	0.336039	1.01847e-05	0.00185586	0.114953	0.134549	0.653327	-0.112922	0.139199	1	Ppm1g		ENSMUSG00000072847	0.0716029	0.669362	0.877212	-0.0400374	0.812156	0.978977	0.11164	0.50799	0.998534	-0.075479	0.695615	0.920051	-0.187119	0.333811	0.823453	0.147082	0.445464	1	A530017D24Rik			ENSMUSG00000035069	0.145278	0.475397	0.779994	0.202751	0.319608	0.836392
ENSMUSG00000074405	0.00743072	0.936936	0.979454	0.320906	0.000584765	0.092501	-0.313475	0.000812672	0.246659	-0.0102235	0.924843	0.983065	0.303251	0.00493161	0.159097	0.0176542	0.870296	1	Zfp865		ENSMUSG00000022722	-0.0262176	0.854013	0.952336	0.0685446	0.630332	0.943776	-0.0947621	0.50766	0.998534	0.0724113	0.66092	0.906003	0.167173	0.311064	0.810292	-0.0986289	0.548914	1	Arl6			ENSMUSG00000043013	1.29829	0.321235	0.670887	1.46671	0.262435	0.798596
ENSMUSG00000090386	0.454714	0.0008417	0.0381339	-0.00157507	0.990875	0.999246	0.456289	0.000853963	0.252437	0.520258	0.000985144	0.0379899	0.0639684	0.687864	0.94605	-0.0655435	0.679559	1	Mir99ahg		ENSMUSG00000022687	-0.122908	0.68795	0.884515	0.080282	0.792533	0.976832	-0.20319	0.507674	0.998534	-0.0478518	0.892399	0.974755	0.155338	0.659962	0.943567	-0.0750565	0.831366	1	Boc			ENSMUSG00000045991	0.445083	0.000824961	0.0381045	0.526022	7.73599e-05	0.0358095
ENSMUSG00000083689	-3.20747	0.0862003	NA	2.92261	0.0740833	0.559374	-6.13009	0.000898107	0.254173	-4.18071	0.044619	NA	1.94938	0.298572	NA	0.973234	0.608166	1	Gm14094		ENSMUSG00000029177	0.244147	0.647833	NA	-0.11452	0.833436	0.981028	0.358667	0.508156	0.998534	0.297779	0.631182	NA	-0.0608879	0.922882	NA	-0.0536322	0.931343	1	Cenpa			ENSMUSG00000031214	-0.0383094	0.683895	0.883306	-0.0137874	0.883643	0.988512
ENSMUSG00000062081	0.33886	0.0657278	0.344657	-0.283246	0.132204	0.659957	0.622106	0.000884022	0.254173	0.194262	0.35959	0.746272	-0.427844	0.047139	0.454188	0.144598	0.497159	1	Gm6055		ENSMUSG00000027313	-0.292779	0.288092	0.645712	-0.480918	0.0853428	0.578493	0.188139	0.507945	0.998534	0.0295738	0.926915	0.983876	-0.158565	0.626441	0.935356	-0.322352	0.311211	1	Chac1			ENSMUSG00000031394	-0.599833	0.679378	NA	-0.58945	0.685519	NA
ENSMUSG00000043301	1.10045	0.0126472	0.158395	-0.369446	0.40565	0.874805	1.46989	0.000901052	0.254173	1.20118	0.0186049	0.205397	-0.268711	0.600395	0.928739	-0.100735	0.843938	1	Kcnj6		ENSMUSG00000022617	-0.140622	0.667641	0.876505	-0.361007	0.274686	0.808443	0.220385	0.507558	0.998534	-0.358501	0.33978	0.732276	-0.578886	0.125827	0.644031	0.21788	0.55987	1	Chkb			ENSMUSG00000026525	-0.0545424	0.921574	0.974277	0.065226	0.906225	0.98997
ENSMUSG00000010311	0.717565	0.423072	NA	-2.88415	0.00811176	NA	3.60171	0.00086931	0.254173	2.77972	0.0163288	NA	-0.821997	0.531332	NA	-2.06215	0.0766484	1	Optc		ENSMUSG00000023391	-0.187838	0.500746	0.791777	-0.375952	0.182121	0.721889	0.188114	0.508244	0.998534	0.204796	0.530668	0.852906	0.0166821	0.959564	0.993974	-0.392634	0.226147	1	Dlx2			ENSMUSG00000050511	-0.20872	0.357365	0.699295	-0.128163	0.571966	0.927892
ENSMUSG00000063268	-0.78589	0.0827097	0.379874	0.69627	0.103289	0.61259	-1.48216	0.00090557	0.254173	-0.999912	0.0515891	0.343001	0.482248	0.326336	0.818825	0.214022	0.666754	1	Parp10		ENSMUSG00000031266	-0.20252	0.307561	0.661333	-0.0698872	0.724222	0.966727	-0.132632	0.508001	0.998534	-0.0169429	0.941419	0.987792	0.11569	0.615298	0.933636	-0.185577	0.416863	1	Gla			ENSMUSG00000000766	0.634359	0.00408307	0.0889691	0.554995	0.01215	0.308654
ENSMUSG00000031028	0.122876	0.318705	0.669212	-0.286577	0.0204159	0.373116	0.409453	0.000923341	0.256569	0.285752	0.0448975	0.320901	-0.123701	0.386334	0.857136	-0.162876	0.252977	1	Tub		ENSMUSG00000020258	-0.316348	0.155769	0.507265	-0.166518	0.453513	0.896159	-0.14983	0.50768	0.998534	-0.536337	0.0347388	0.283903	-0.386507	0.127177	0.644701	0.219989	0.37973	1	Glyctk			ENSMUSG00000026672	-0.1353	0.435576	0.755752	-0.165434	0.341108	0.850354
ENSMUSG00000018378	-2.52954	0.00441447	NA	0.387095	0.578478	NA	-2.91663	0.000977425	0.266272	-1.87796	0.0615835	NA	1.03868	0.216147	NA	-0.651582	0.440029	1	Cuedc1		ENSMUSG00000086810	0.0388751	0.972811	NA	-0.748548	0.528271	NA	0.787423	0.508127	0.998534	-0.337108	0.795246	NA	-1.12453	0.401324	NA	0.375983	0.771791	1	Gm13110			ENSMUSG00000026037	0.109105	0.385266	0.719181	0.123063	0.328229	0.844588
ENSMUSG00000024713	0.438642	0.0841539	0.383468	-0.411183	0.112447	0.633556	0.849825	0.000972946	0.266272	0.589107	0.0457995	0.323031	-0.260719	0.383759	0.856473	-0.150464	0.611433	1	Pcsk5		ENSMUSG00000082328	-0.901139	0.578071	NA	-2.07358	0.231169	NA	1.17244	0.50794	0.998534	3.17194	0.139948	NA	1.9995	0.370859	NA	-4.07308	0.0543459	1	Gm13921			ENSMUSG00000040044	0.0482427	0.559951	0.82644	0.0438324	0.597583	0.933518
ENSMUSG00000034424	-0.256192	0.116045	0.442404	0.279624	0.0840086	0.576722	-0.535815	0.000999408	0.26718	-0.419944	0.0251013	0.239901	0.115871	0.534321	0.908264	0.163753	0.38024	1	Gcsh		ENSMUSG00000097309	-0.159142	0.803861	NA	0.264389	0.677061	0.955591	-0.423531	0.50796	0.998534	0.0975687	0.895885	NA	0.5211	0.481591	NA	-0.256711	0.729138	1	Gm17249			ENSMUSG00000026761	0.045626	0.580655	0.837472	0.0433496	0.600464	0.93479
ENSMUSG00000094826	-0.803891	0.40285	NA	2.24248	0.011314	0.299965	-3.04637	0.0010157	0.26718	-1.87433	0.078307	NA	1.17204	0.239714	NA	1.07044	0.297985	1	Gm23804		ENSMUSG00000113491	-0.0110287	0.971587	0.990426	-0.218392	0.4838	0.90483	0.207363	0.507324	0.998534	0.156299	0.663442	0.906985	-0.0510639	0.887551	0.981797	-0.167328	0.640608	1	Gm19221			ENSMUSG00000031697	-0.0910375	0.536215	0.813496	-0.0419438	0.775897	0.975761
ENSMUSG00000078480	-1.01189	0.00151223	0.0524959	0.0398824	0.896935	0.989604	-1.05177	0.00101922	0.26718	-0.422687	0.256522	0.665775	0.629083	0.0831638	0.563787	-0.589201	0.103641	1	Mrpl48-ps		ENSMUSG00000115238	1.40947	0.0441255	NA	0.95541	0.176524	0.716736	0.454063	0.50752	0.998534	0.502663	0.524817	NA	0.0485998	0.951337	NA	0.90681	0.262533	1	Gm19236			ENSMUSG00000040462	-0.0737649	0.366985	0.705402	-0.092258	0.259737	0.79738
ENSMUSG00000041957	0.589849	0.00131008	0.0482748	-0.0177709	0.924161	0.993165	0.607619	0.00100272	0.26718	0.440763	0.037282	0.293638	-0.166857	0.43635	0.874916	0.149086	0.484719	1	Pkp2		ENSMUSG00000065778	-0.406686	0.213494	0.575772	-0.627553	0.0571989	0.517153	0.220867	0.508361	0.998534	0.630702	0.106223	0.474552	0.409835	0.297025	0.800596	-1.03739	0.00735617	1	Gm22154			ENSMUSG00000020435	-0.150926	0.248499	0.610371	-0.0729392	0.577056	0.928478
ENSMUSG00000069206	0.361493	0.16157	0.515322	-0.500163	0.0584022	0.520244	0.861656	0.00105515	0.274015	0.686976	0.0227358	0.227523	-0.17468	0.56906	0.918599	-0.325483	0.282148	1	Zfp874a		ENSMUSG00000114534	3.73526	0.102046	NA	2.26719	0.337036	NA	1.46807	0.508517	0.998534	1.49049	0.561804	NA	0.0224233	0.993217	NA	2.24477	0.40435	1	Gm32004			ENSMUSG00000022807	0.21826	0.123849	0.453701	0.195709	0.168552	0.707648
ENSMUSG00000063281	0.28335	0.0270303	0.234668	-0.141936	0.277645	0.811299	0.425286	0.00107033	0.275383	0.132399	0.368824	0.755042	-0.292887	0.050231	0.468465	0.150951	0.307685	1	Zfp35		ENSMUSG00000115431	-0.609543	0.510909	NA	0.00596363	0.99479	NA	-0.615507	0.508538	0.998534	-0.247167	0.818538	NA	0.36834	0.729543	NA	-0.362376	0.732945	1	Gm3219			ENSMUSG00000039050	-0.0752814	0.477764	0.781033	-0.0272896	0.797016	0.977988
ENSMUSG00000036073	-0.402503	0.0014146	0.0504451	0.0103839	0.93336	0.995427	-0.412887	0.00115226	0.280858	-0.367503	0.011358	0.164487	0.0453835	0.751805	0.961068	-0.0349996	0.806239	1	Galt		ENSMUSG00000107351	1.60115	0.540636	NA	3.25018	0.201881	NA	-1.64903	0.507815	0.998534	2.15943	0.477117	NA	3.80845	0.200819	NA	-0.558271	0.856352	1	Gm43764			ENSMUSG00000029822	0.404724	0.00372476	0.0854768	0.428627	0.0021402	0.170738
ENSMUSG00000037984	2.4919	0.0149111	0.173479	-0.8583	0.406173	0.874805	3.3502	0.00113249	0.280858	2.50988	0.0339191	0.281224	-0.840325	0.480737	0.89081	-0.0179753	0.987917	1	Neurod6		ENSMUSG00000107561	-1.51125	0.354208	NA	-0.420057	0.789712	NA	-1.09119	0.508425	0.998534	-1.55544	0.403319	NA	-0.464252	0.797817	NA	0.044195	0.980358	1	Gm44264			ENSMUSG00000020189	-0.319866	0.149559	0.497108	-0.241803	0.275982	0.809708
ENSMUSG00000026189	0.691364	0.020906	0.208332	-0.304247	0.325725	0.842349	0.995611	0.00110233	0.280858	0.201431	0.555125	0.864221	-0.79418	0.0234108	0.339038	0.489933	0.155996	1	Pecr		ENSMUSG00000107707	0.159633	0.38981	0.722943	0.282117	0.128211	0.656682	-0.122484	0.508556	0.998534	0.00863834	0.967744	0.994064	0.131122	0.539061	0.908763	0.150995	0.479992	1	Gm44286			ENSMUSG00000042616	-0.112905	0.313489	0.665506	-0.110852	0.323374	0.839736
ENSMUSG00000036879	-0.111741	0.179981	0.537609	0.159598	0.0540663	0.504344	-0.271339	0.00114509	0.280858	-0.311732	0.00109741	0.040082	-0.0403931	0.670938	0.943916	0.199991	0.03526	1	Phkb		ENSMUSG00000112947	0.258379	0.353695	0.696553	0.0736701	0.792261	0.976832	0.184709	0.508161	0.998534	-0.0160866	0.959961	0.992715	-0.200796	0.532146	0.908264	0.274466	0.392434	1	Gm47493			ENSMUSG00000026096	-0.00207948	0.989685	0.995708	0.0200063	0.901183	0.989604
ENSMUSG00000021880	-0.343925	0.745637	NA	-4.8439	0.000430427	NA	4.49997	0.00113067	0.280858	2.50632	0.074514	NA	-1.99365	0.228758	NA	-2.85024	0.041635	1	Rnase6		ENSMUSG00000118282	0.54494	0.468566	NA	0.044078	0.95413	NA	0.500862	0.507824	0.998534	-0.112077	0.895176	NA	-0.612939	0.477773	NA	0.657017	0.444617	1	Gm4840			ENSMUSG00000074063	0.812145	0.295864	NA	0.482295	0.53934	NA
ENSMUSG00000023927	0.490882	0.000754974	0.0356666	0.0150202	0.918571	0.9916	0.475862	0.0011312	0.280858	0.728375	1.71332e-05	0.00265517	0.252513	0.138499	0.660698	-0.237493	0.162582	1	Satb1		ENSMUSG00000110899	-0.865348	0.47611	NA	-1.72249	0.174317	NA	0.857141	0.508354	0.998534	0.0847604	0.952907	NA	-0.77238	0.601961	NA	-0.950108	0.500425	1	Gm48840			ENSMUSG00000058755	-0.402511	0.836989	NA	0.33956	0.860037	NA
ENSMUSG00000027350	0.206079	0.117299	0.444568	-0.22067	0.094007	0.592613	0.426749	0.00119838	0.281701	0.115272	0.447959	0.807234	-0.311477	0.0405456	0.424919	0.0908069	0.55006	1	Chgb		ENSMUSG00000043483	-0.143289	0.272782	0.632721	-0.230357	0.0788873	0.570705	0.0870677	0.508463	0.998534	-0.104338	0.489249	0.833969	-0.191405	0.205738	0.73173	-0.0389517	0.795617	1	Gm6863			ENSMUSG00000041084	-0.227861	0.0826763	0.379874	-0.219339	0.0956884	0.593489
ENSMUSG00000087360	-5.18207	0.000126446	NA	-0.735363	0.484258	NA	-4.4467	0.00118246	0.281701	-3.82683	0.0121978	NA	0.619872	0.625067	NA	-1.35523	0.277356	1	Gm15104		ENSMUSG00000048164	-0.267239	0.782241	NA	0.367275	0.695471	NA	-0.634514	0.508423	0.998534	-1.53696	0.144006	NA	-0.90245	0.378972	NA	1.26973	0.218849	1	Gm7204			ENSMUSG00000024725	-0.179946	0.276192	0.636351	-0.163516	0.323453	0.839736
ENSMUSG00000116637	-2.85902	0.0127635	NA	0.832304	0.403956	NA	-3.69133	0.00121655	0.281701	-2.7181	0.0350985	NA	0.973229	0.400553	NA	-0.140925	0.903688	1	Gm8130		ENSMUSG00000100441	-0.257679	0.878059	NA	0.81729	0.602817	NA	-1.07497	0.507533	0.998534	-1.15406	0.524741	NA	-0.0790868	0.963201	NA	0.896376	0.612256	1	Gm7266			ENSMUSG00000034990	-0.169853	0.84802	NA	0.34877	0.691095	NA
ENSMUSG00000039278	-0.161641	0.0467258	0.291895	0.102018	0.209067	0.753009	-0.263659	0.00118337	0.281701	-0.0512016	0.585492	0.877382	0.212457	0.0235574	0.339363	-0.110439	0.239071	1	Pcsk1n		ENSMUSG00000101464	0.722947	0.606911	NA	-0.23158	0.875633	NA	0.954527	0.508417	0.998534	2.61165	0.164931	NA	1.65712	0.392262	NA	-1.8887	0.322397	1	Gm7436			ENSMUSG00000051596	1.67261	0.334464	NA	1.9993	0.246691	NA
ENSMUSG00000069520	-0.0981275	0.370952	0.708329	0.256588	0.0178977	0.35419	-0.354715	0.00118934	0.281701	-0.0645406	0.61047	0.888356	0.290175	0.0208379	0.327356	-0.033587	0.789449	1	Tmem19		ENSMUSG00000084303	-0.51319	0.633161	NA	0.198479	0.851343	NA	-0.711669	0.50805	0.998534	1.88946	0.179761	NA	2.60113	0.0624602	NA	-2.40265	0.0852774	1	Gm8216			ENSMUSG00000041161	0.124323	0.538519	0.81533	0.0567537	0.77974	0.976151
ENSMUSG00000054409	0.562177	0.0109739	0.146337	-0.16522	0.46897	0.89858	0.727397	0.00121161	0.281701	0.794982	0.00221309	0.061367	0.0675842	0.799356	0.969379	-0.232805	0.375558	1	Tmem74		ENSMUSG00000028869	-0.0434128	0.689987	0.885497	-0.115722	0.288865	0.819121	0.0723092	0.50848	0.998534	-0.0396965	0.752074	0.93541	-0.112006	0.373631	0.848358	-0.00371627	0.976366	1	Gnl2			ENSMUSG00000036990	-0.0325565	0.712458	0.895171	0.00948449	0.914545	0.991442
ENSMUSG00000083353	0.299638	0.67076	NA	-2.25568	0.00456796	0.223201	2.55532	0.00127421	0.287858	0.670157	0.416047	NA	-1.88516	0.0367532	NA	-0.370519	0.653794	1	Gm12540		ENSMUSG00000065499	0.470469	0.505784	NA	-0.000705651	0.999216	0.999845	0.471174	0.507888	0.998534	0.115354	0.886633	NA	-0.35582	0.663926	NA	0.355115	0.663017	1	Mir384			ENSMUSG00000040550	0.0506089	0.603205	0.847579	0.102377	0.293252	0.822582
ENSMUSG00000036943	0.0586393	0.54307	0.817761	-0.256365	0.00861118	0.274415	0.315004	0.00126774	0.287858	0.0742694	0.505063	0.841874	-0.240735	0.032266	0.385472	-0.0156301	0.888314	1	Rab8b		ENSMUSG00000006412	-0.134425	0.305473	0.660717	-0.221911	0.0915422	0.591011	0.0874863	0.507327	0.998534	-0.159466	0.292007	0.695142	-0.246952	0.103389	0.606013	0.0250413	0.868246	1	Pfdn2			ENSMUSG00000038495	0.144003	0.319071	0.669351	0.195904	0.175324	0.715102
ENSMUSG00000065822	0.0306071	0.902324	0.96806	-0.781421	0.00189297	0.164208	0.812028	0.00125367	0.287858	0.388013	0.179341	0.579627	-0.424015	0.144837	0.665421	-0.357406	0.215939	1	Snord15a		ENSMUSG00000026626	-0.0540005	0.613287	0.852824	0.0169163	0.874223	0.987185	-0.0709168	0.50783	0.998534	0.0210806	0.86446	0.966923	0.0919974	0.45635	0.883253	-0.0750811	0.542571	1	Ppp2r5a			ENSMUSG00000046034	-0.129209	0.534328	0.812311	-0.155316	0.455855	0.897503
ENSMUSG00000026514	0.644334	0.01594	0.18133	-0.220163	0.415277	0.881156	0.864497	0.00130265	0.291908	0.742417	0.0165066	0.194977	-0.122079	0.69577	0.948771	-0.0980833	0.752375	1	Cnih3		ENSMUSG00000042202	0.159687	0.210606	0.572973	0.244045	0.0557093	0.510303	-0.0843576	0.508183	0.998534	-0.112046	0.445462	0.805875	-0.0276889	0.85044	0.976051	0.271734	0.0643464	1	Slc35e2			ENSMUSG00000005917	0.0668058	0.881162	0.962482	-0.0593862	0.894744	0.989604
ENSMUSG00000006931	-0.698882	0.000442282	0.026964	-0.0600856	0.75859	0.972092	-0.638797	0.00141014	0.310345	-0.271361	0.241154	0.650637	0.367436	0.107972	0.616482	-0.427521	0.0602904	1	P3h4		ENSMUSG00000063511	0.0131161	0.887795	0.965247	-0.0484746	0.602281	0.93581	0.0615907	0.508068	0.998534	0.00379268	0.971813	0.995528	-0.0577981	0.590428	0.925357	0.00932346	0.93076	1	Snrnp70			ENSMUSG00000038268	-0.0497308	0.796969	0.929148	0.0648257	0.737026	0.96846
ENSMUSG00000041592	0.461499	0.0545408	0.31153	-0.307455	0.202702	0.743359	0.768954	0.00141368	0.310345	0.300691	0.277756	0.684303	-0.468263	0.0923013	0.582819	0.160807	0.56215	1	Sdk2		ENSMUSG00000030523	-0.736651	0.681067	NA	-2.01377	0.278467	NA	1.27712	0.507703	0.998534	-2.71414	0.163269	NA	-3.99127	0.0467979	NA	1.97749	0.29226	1	Trpm1			ENSMUSG00000000959	-0.173761	0.150675	0.499268	-0.225617	0.0628271	0.532249
ENSMUSG00000057143	-0.571591	0.140474	0.481771	0.649321	0.0797284	0.571956	-1.22091	0.00141843	0.310345	-0.574188	0.196666	0.59914	0.646725	0.132396	0.651065	0.00259623	0.995231	1	Trim12c		ENSMUSG00000078684	0.0814064	0.676723	0.880324	-0.0484141	0.805561	0.978977	0.12982	0.509706	0.998557	0.413454	0.0708812	0.396676	0.283634	0.217758	0.743409	-0.332048	0.146545	1	5830417I10Rik			ENSMUSG00000022186	0.00206828	0.975909	0.992486	0.00533313	0.93798	0.995855
ENSMUSG00000035864	0.166611	0.0232413	0.219344	-0.0674207	0.358806	0.856166	0.234031	0.00144405	0.313483	0.13569	0.109458	0.478649	-0.0983419	0.246295	0.765251	0.0309212	0.715318	1	Syt1		ENSMUSG00000046764	-1.01501	0.0563544	0.317925	-0.659892	0.212018	0.754454	-0.355122	0.509679	0.998557	-1.5143	0.0127395	0.172666	-1.15917	0.0554293	0.486022	0.499283	0.404701	1	A530053G22Rik			ENSMUSG00000076436	-3.16016	0.274668	NA	-3.07731	0.287447	NA
ENSMUSG00000044734	-0.770358	0.000161485	0.0157107	-0.117087	0.561224	0.926685	-0.653271	0.00145942	0.314364	-0.949048	5.01418e-05	0.00523127	-0.295777	0.201793	0.727845	0.17869	0.438742	1	Serpinb1a		ENSMUSG00000005681	0.910552	0.28081	NA	0.356916	0.678116	NA	0.553636	0.509423	0.998557	0.711079	0.464722	NA	0.157443	0.873169	NA	0.199473	0.840415	1	Apoa2			ENSMUSG00000039670	-0.16396	0.492966	0.786419	-0.0170747	0.942903	0.995855
ENSMUSG00000043298	-0.704122	0.00244038	0.0688205	0.0363126	0.873367	0.987117	-0.740435	0.00149452	0.319449	-0.853179	0.00133382	0.044954	-0.112744	0.666938	0.943805	0.149057	0.568305	1	Smco3		ENSMUSG00000027203	-0.370784	0.00935123	0.132645	-0.27567	0.0532382	0.503221	-0.0951145	0.509664	0.998557	0.120607	0.469557	0.821472	0.215721	0.195701	0.719857	-0.491391	0.00296084	0.778135	Dut			ENSMUSG00000020787	-0.961777	0.605553	NA	-2.15319	0.274807	NA
ENSMUSG00000035236	0.38133	0.000156403	0.0156505	0.060785	0.549023	0.92425	0.320545	0.00151777	0.321942	0.268955	0.0208343	0.218018	-0.0515901	0.658932	0.942974	0.112375	0.33556	1	Scai		ENSMUSG00000054435	-1.19943	0.293415	NA	-0.433137	0.695625	NA	-0.766293	0.509346	0.998557	-0.450906	0.736336	NA	0.315387	0.809729	NA	-0.748524	0.562484	1	Gimap4			ENSMUSG00000029470	0.114735	0.457203	0.768819	0.148408	0.336858	0.848546
ENSMUSG00000026463	0.0669343	0.69397	0.887695	-0.472481	0.00559712	0.240746	0.539415	0.00156424	0.329285	0.507073	0.00999359	0.152794	-0.0323427	0.869731	0.97901	-0.440138	0.0253343	1	Atp2b4		ENSMUSG00000081043	-0.70679	0.36341	NA	-0.184964	0.806693	NA	-0.521826	0.509805	0.998557	-0.697322	0.432822	NA	-0.175497	0.840147	NA	-0.00946731	0.991189	1	Gm11512			ENSMUSG00000005950	-0.812403	0.115352	NA	-1.03336	0.049804	0.495912
ENSMUSG00000036760	0.289227	0.15894	0.512054	-0.361365	0.0797981	0.571956	0.650592	0.00159499	0.330747	0.141027	0.551714	0.862788	-0.509565	0.0321042	0.383989	0.1482	0.531942	1	Kcnk9		ENSMUSG00000087618	-0.660919	0.667724	NA	-1.7113	0.278704	NA	1.05038	0.509822	0.998557	2.28174	0.244151	NA	1.23136	0.536241	NA	-2.94266	0.130869	1	Gm14114			ENSMUSG00000022758	0.0512427	0.915228	0.972947	-0.130656	0.787836	0.976444
ENSMUSG00000074457	-0.662633	4.0131e-05	0.00692228	-0.150775	0.346299	0.852407	-0.511858	0.00159308	0.330747	-0.542056	0.00359262	0.0836696	-0.0301978	0.87038	0.97901	-0.120577	0.513152	1	S100a16		ENSMUSG00000102498	0.0609012	0.777575	0.921174	-0.0819494	0.704852	0.963648	0.142851	0.509412	0.998557	-0.0891325	0.719686	0.928543	-0.231983	0.351556	0.836272	0.150034	0.545547	1	Gm19445			ENSMUSG00000029468	0.0459281	0.826086	0.940549	0.164107	0.432145	0.886809
ENSMUSG00000054000	-0.35718	0.367065	0.705452	0.864992	0.0222081	0.385308	-1.22217	0.00160969	0.331322	-0.705088	0.115456	0.484927	0.517085	0.231668	0.75436	0.347907	0.429083	1	Tusc1		ENSMUSG00000095193	-0.07348	0.844092	0.948394	0.173534	0.640374	0.946025	-0.247014	0.50891	0.998557	-0.508459	0.230823	0.639517	-0.261445	0.535966	0.908267	0.434979	0.302804	1	Gm20939			ENSMUSG00000027765	-0.0232761	0.922388	0.974358	0.0429775	0.857275	0.984153
ENSMUSG00000019997	0.701059	0.0441299	0.284618	-0.407305	0.2533	0.790994	1.10836	0.00170839	0.349051	0.0782086	0.844327	0.96045	-1.03015	0.0110759	0.238937	0.62285	0.120482	1	Ccn2		ENSMUSG00000101179	0.793	0.0795489	0.373148	1.08558	0.0159992	0.344533	-0.292578	0.509343	0.998557	0.428718	0.408296	0.78207	0.721296	0.162998	0.68219	0.364281	0.487501	1	Gm29455			ENSMUSG00000050921	1.60447	0.468958	NA	1.1034	0.620646	NA
ENSMUSG00000029438	0.155403	0.090331	0.394625	-0.133307	0.14881	0.685174	0.28871	0.00175628	0.352194	0.167599	0.113974	0.482962	-0.121111	0.255624	0.770825	-0.0121962	0.908471	1	Bcl7a		ENSMUSG00000115587	-0.10106	0.946505	NA	0.873882	0.550538	NA	-0.974942	0.509189	0.998557	0.155127	0.929725	NA	1.13007	0.511887	NA	-0.256186	0.883482	1	Gm29697			ENSMUSG00000036362	0.366054	0.174053	0.530867	0.428743	0.111509	0.631865
ENSMUSG00000062098	0.620988	0.00217938	0.0647105	-0.0136318	0.946461	0.995855	0.63462	0.00174853	0.352194	0.586241	0.0122485	0.17012	-0.0483783	0.836456	0.975864	0.0347465	0.882081	1	Btbd3		ENSMUSG00000118315	2.7087	0.116275	NA	1.61834	0.354442	NA	1.09036	0.509654	0.998557	4.29752	0.0503001	NA	3.20716	0.147391	NA	-1.58882	0.483433	1	Gm31019			ENSMUSG00000036381	0.141378	0.722359	0.899747	0.23633	0.552381	0.924894
ENSMUSG00000032452	0.721102	6.03731e-05	0.00885936	0.158717	0.37883	0.862703	0.562384	0.00176179	0.352194	0.422332	0.0416526	0.308893	-0.140052	0.50041	0.897185	0.298769	0.150505	1	Clstn2		ENSMUSG00000103851	-0.0442086	0.863214	0.956102	0.125385	0.624176	0.942542	-0.169593	0.509557	0.998557	-0.0868073	0.76911	0.940168	0.0827859	0.779092	0.965177	0.0425988	0.885052	1	Gm37606			ENSMUSG00000019916	-0.0361987	0.775554	0.920313	-0.0148019	0.907247	0.990106
ENSMUSG00000030538	-0.604741	0.00185044	0.0585572	0.00698873	0.970355	0.997143	-0.611729	0.00179958	0.35265	-0.495078	0.0268675	0.249171	0.116651	0.593115	0.926394	-0.109663	0.612923	1	Cib1		ENSMUSG00000107364	0.238445	0.380041	0.714922	0.0581183	0.832485	0.980952	0.180327	0.509562	0.998557	0.149223	0.633431	0.895416	-0.0311044	0.921497	0.988165	0.0892227	0.776351	1	Gm43051			ENSMUSG00000018906	0.153551	0.365488	0.704548	0.0908447	0.593658	0.932616
ENSMUSG00000043153	0.419267	0.00932758	0.132536	-0.0894086	0.585988	0.931091	0.508676	0.00178492	0.35265	0.391993	0.0356271	0.287175	-0.116683	0.537121	0.908501	0.0272747	0.884474	1	Crppa		ENSMUSG00000109094	0.419384	0.224861	0.588216	0.191478	0.582096	0.929945	0.227906	0.509613	0.998557	0.23418	0.556025	0.864221	0.00627494	0.987479	0.998534	0.185203	0.643178	1	Gm44587			ENSMUSG00000025130	-0.145567	0.0448996	0.287462	-0.105525	0.14641	0.683029
ENSMUSG00000104728	0.872777	0.0273068	0.235788	-0.404794	0.334987	0.847439	1.27757	0.00180215	0.35265	0.469126	0.297889	0.698965	-0.808446	0.0869047	0.570037	0.403651	0.380459	1	Gm42462		ENSMUSG00000083392	0.194514	0.766337	NA	-0.245682	0.713076	NA	0.440196	0.508923	0.998557	1.02567	0.196239	NA	0.585474	0.466971	NA	-0.831156	0.295833	1	Gm6335			ENSMUSG00000006675	-0.176129	0.155563	0.506834	-0.165414	0.182838	0.722014
ENSMUSG00000089282	0.78269	0.577947	NA	-4.3549	0.00864178	NA	5.13759	0.00181957	0.353568	2.65996	0.130078	NA	-2.47763	0.207223	NA	-1.87727	0.288134	1	Gm26024		ENSMUSG00000099858	-0.312533	0.502908	NA	-0.0019184	0.996683	0.999781	-0.310615	0.509031	0.998557	-0.60386	0.254299	NA	-0.293245	0.576626	NA	0.291326	0.576614	1	Gm6652			ENSMUSG00000025364	-0.0832937	0.370889	0.70829	-0.119758	0.199267	0.739259
ENSMUSG00000083793	-0.900425	0.362458	NA	2.00563	0.0176684	NA	-2.90605	0.00183353	0.353808	-1.60694	0.135145	NA	1.29911	0.169402	NA	0.706518	0.480208	1	Gm14274		ENSMUSG00000091844	-0.184107	0.834865	NA	-0.787609	0.385204	NA	0.603502	0.509213	0.998557	1.29597	0.238457	NA	0.692471	0.535888	NA	-1.48008	0.175808	1	Gm8251			ENSMUSG00000022283	-0.0103993	0.896809	0.966949	-0.0255528	0.750179	0.970313
ENSMUSG00000038248	0.478391	0.00127215	0.0476311	0.0176985	0.90556	0.98985	0.460693	0.00195193	0.374058	0.602722	0.000453547	0.0228708	0.142029	0.410267	0.865528	-0.124331	0.470435	1	Sobp		ENSMUSG00000034271	0.100969	0.590765	0.842198	-0.023396	0.901117	0.989604	0.124364	0.509031	0.998557	0.28204	0.19482	0.596825	0.157676	0.469511	0.886979	-0.181072	0.405155	1	Jdp2			ENSMUSG00000086524	-0.212242	0.788251	NA	0.113494	0.883902	NA
ENSMUSG00000030792	0.605878	0.543163	NA	-3.48133	0.00885241	NA	4.08721	0.00197947	0.374173	1.82076	0.138409	NA	-2.26644	0.133845	NA	-1.21489	0.32645	1	Dkkl1		ENSMUSG00000022905	0.0478081	0.499752	0.791262	0.0945808	0.182087	0.721889	-0.0467726	0.509813	0.998557	0.0375969	0.645766	0.899462	0.0843696	0.302528	0.805014	0.0102112	0.900566	1	Kpna1			ENSMUSG00000090919	1.44774	0.140679	NA	1.53195	0.118982	NA
ENSMUSG00000028518	0.536179	3.28726e-06	0.00181698	0.179302	0.122719	0.649322	0.356877	0.00196741	0.374173	0.409679	0.0020665	0.0593878	0.0528019	0.693073	0.947448	0.1265	0.344224	1	Prkaa2		ENSMUSG00000037353	0.123955	0.38683	0.720306	0.0289949	0.840136	0.981536	0.0949603	0.508784	0.998557	0.199016	0.229979	0.638973	0.104056	0.531314	0.908264	-0.0750607	0.650764	1	Letmd1			ENSMUSG00000022194	0.099795	0.457058	0.768766	0.0974002	0.468321	0.89858
ENSMUSG00000052920	0.146859	0.45892	0.770301	-0.474671	0.0183542	0.356616	0.62153	0.00200432	0.37631	0.364651	0.113278	0.482623	-0.25688	0.269904	0.783768	-0.217791	0.344413	1	Prkg1		ENSMUSG00000063804	0.239224	0.0150452	0.174705	0.174165	0.0783344	0.568277	0.0650591	0.508915	0.998557	0.156792	0.16682	0.561218	0.091733	0.42052	0.869894	0.0824322	0.468816	1	Lin28b			ENSMUSG00000037196	-0.304076	0.162366	0.516271	-0.343587	0.116577	0.63922
ENSMUSG00000046159	0.502803	0.0326246	0.253743	-0.227008	0.33971	0.849795	0.729811	0.0020541	0.38061	0.596735	0.0285509	0.257299	-0.133076	0.628005	0.935901	-0.0939322	0.731162	1	Chrm3		ENSMUSG00000034932	-0.58514	0.00213234	0.0639719	-0.4586	0.0160143	0.344533	-0.12654	0.509777	0.998557	-0.231911	0.293183	0.696099	-0.105371	0.632762	0.937777	-0.353229	0.107186	1	Mrpl54			ENSMUSG00000024855	-0.110159	0.312017	0.664269	-0.143042	0.190012	0.729042
ENSMUSG00000035284	0.442464	2.8121e-07	0.000466303	0.176872	0.0405548	0.462127	0.265592	0.00205461	0.38061	0.331043	0.0008732	0.0352422	0.0654512	0.511241	0.90174	0.111421	0.26339	1	Vps13c		ENSMUSG00000059395	-0.125248	0.823502	NA	0.244765	0.658542	0.951447	-0.370013	0.509151	0.998557	-0.35477	0.579088	NA	0.015243	0.980783	NA	0.229522	0.717228	1	Nkapl			ENSMUSG00000040276	0.0513381	0.524396	0.80819	0.0347717	0.666481	0.954257
ENSMUSG00000032091	-2.06117	0.0214802	NA	0.659711	0.353016	NA	-2.72088	0.00209311	0.385175	-2.81031	0.0035104	NA	-0.0894315	0.910141	NA	0.749143	0.352536	1	Tmprss4		ENSMUSG00000026857	-0.119258	0.459492	0.770719	-0.227252	0.161398	0.697796	0.107995	0.508675	0.998557	0.000771757	0.996703	0.999899	-0.107223	0.567817	0.918439	-0.120029	0.51827	1	Ntmt1			ENSMUSG00000027257	-0.28996	0.069203	0.351587	-0.208627	0.19108	0.729801
ENSMUSG00000068617	0.13327	0.575708	0.834548	-0.614619	0.0115803	0.301469	0.747889	0.00211856	0.385512	0.505957	0.0688975	0.391655	-0.241932	0.392122	0.860699	-0.372687	0.18037	1	Efcab1		ENSMUSG00000028587	0.737322	0.526219	NA	-0.0357077	0.97606	NA	0.773029	0.509652	0.998557	1.13969	0.40656	NA	0.366659	0.792784	NA	-0.402366	0.771932	1	Orc1			ENSMUSG00000025329	-1.95544	0.344247	NA	-1.88127	0.362796	NA
ENSMUSG00000029245	0.448457	0.00181109	0.0580842	0.00618212	0.965809	0.997092	0.442275	0.0021227	0.385512	0.462899	0.00532887	0.105069	0.0206243	0.901436	0.984452	-0.0144421	0.930823	1	Epha5		ENSMUSG00000002635	-0.280751	0.176822	0.533305	-0.141871	0.493937	0.907618	-0.13888	0.509066	0.998557	-0.0511317	0.832458	0.958036	0.0877479	0.716113	0.952788	-0.229619	0.336984	1	Pdcd2l			ENSMUSG00000020745	0.208336	0.0284581	0.23857	0.208995	0.0279976	0.408607
ENSMUSG00000040759	-0.603703	9.23569e-07	0.000809099	-0.224318	0.0666295	0.540101	-0.379385	0.00218329	0.3895	-0.450217	0.00152777	0.049383	-0.0708317	0.616489	0.933678	-0.153486	0.275441	1	Cmtm5		ENSMUSG00000029598	0.0846832	0.464033	0.773645	0.00809753	0.944329	0.995855	0.0765856	0.509176	0.998557	0.115038	0.389435	0.769093	0.0384522	0.774033	0.964933	-0.0303547	0.820283	1	Plbd2			ENSMUSG00000109177	-2.59689	0.390199	NA	-1.93697	0.521585	NA
ENSMUSG00000049134	-0.942992	0.00549529	0.101135	0.101988	0.748648	0.970313	-1.04498	0.00218671	0.3895	-0.971548	0.0117435	0.167294	0.073432	0.841373	0.975864	0.0285558	0.937736	1	Nrap		ENSMUSG00000071042	-0.0922422	0.64112	0.863892	0.0386297	0.845128	0.981536	-0.130872	0.509223	0.998557	-0.218037	0.338953	0.73134	-0.0871653	0.702115	0.950072	0.125795	0.580409	1	Rasgrp3			ENSMUSG00000027508	0.133444	0.29183	0.648427	0.0824322	0.515607	0.912791
ENSMUSG00000052033	0.193798	0.245864	0.607679	-0.327275	0.0546637	0.506356	0.521072	0.00217261	0.3895	0.12159	0.527834	0.851526	-0.399482	0.0409945	0.427529	0.0722076	0.708162	1	Pfdn4		ENSMUSG00000065037	-0.476656	0.00164514	0.0552703	-0.376667	0.0128657	0.316395	-0.0999896	0.509062	0.998557	-0.0523318	0.764722	0.938864	0.0476577	0.785195	0.966414	-0.424324	0.0152337	1	Rn7sk			ENSMUSG00000029247	-0.205425	0.0399452	0.272693	-0.149368	0.13548	0.665523
ENSMUSG00000083396	0.398038	0.00971256	0.135567	-0.0761703	0.625004	0.942792	0.474208	0.00221305	0.391681	0.250959	0.15716	0.547254	-0.22325	0.212472	0.739187	0.147079	0.409056	1	Gm15542		ENSMUSG00000025403	-0.0981294	0.523775	0.808079	0.00381572	0.980211	0.998404	-0.101945	0.509826	0.998557	0.164544	0.358279	0.745531	0.266489	0.136641	0.657701	-0.262673	0.140901	1	Shmt2			ENSMUSG00000025451	0.177439	0.122903	0.451945	0.200609	0.0814361	0.573289
ENSMUSG00000028581	-0.311499	0.00838576	0.12495	0.0510789	0.66258	0.952601	-0.362577	0.00224699	0.395171	-0.15786	0.248662	0.658705	0.204718	0.131929	0.650892	-0.153639	0.256676	1	Laptm5		ENSMUSG00000030307	-0.0295875	0.924651	0.975635	-0.235886	0.45097	0.895138	0.206298	0.509789	0.998557	-0.224615	0.533995	0.854961	-0.430913	0.232922	0.75467	0.195028	0.589164	1	Slc6a11			ENSMUSG00000037058	-0.0564448	0.432503	0.754209	-0.0133783	0.85252	0.982668
ENSMUSG00000109268	-2.01979	0.0332948	NA	0.83097	0.282104	NA	-2.85076	0.00226403	0.395665	-2.24284	0.0317979	NA	0.607915	0.493381	NA	0.223056	0.805013	1	9530078K11Rik		ENSMUSG00000036026	-0.00447654	0.95382	0.984942	0.0466136	0.546693	0.922873	-0.0510902	0.50964	0.998557	-0.00247461	0.977882	0.996498	0.0486156	0.58612	0.923933	-0.00200193	0.982081	1	Tmem63b			ENSMUSG00000038683	-0.134899	0.147631	0.494178	-0.136331	0.144612	0.679524
ENSMUSG00000024797	-0.374167	0.00199053	0.0614074	-0.00365824	0.975688	0.99757	-0.370509	0.00231222	0.40156	-0.363583	0.00911331	0.144605	0.00692625	0.960135	0.994148	-0.0105845	0.938891	1	Vps51		ENSMUSG00000047003	0.314648	0.199073	0.559023	0.152442	0.537287	0.91914	0.162206	0.508718	0.998557	0.059472	0.832135	0.958036	-0.102734	0.716017	0.952788	0.255176	0.365559	1	Zfp41			ENSMUSG00000022781	0.133964	0.0567467	0.318883	0.138002	0.0502133	0.497137
ENSMUSG00000074652	-0.478193	0.0150867	0.174942	-1.10243	5.0214e-08	0.000236307	0.624241	0.00234332	0.404434	-0.68601	0.00232886	0.0632059	-1.31025	1.24385e-08	1.87504e-05	0.207817	0.350698	1	Myh7b		ENSMUSG00000069743	-0.336679	0.44984	0.763865	-0.04084	0.926531	0.993677	-0.295839	0.509052	0.998557	0.130765	0.801818	0.94995	0.426603	0.410857	0.865959	-0.467443	0.365531	1	Zfp820			ENSMUSG00000044702	-0.0419147	0.921191	0.974275	-0.0326533	0.938709	0.995855
ENSMUSG00000032554	-0.443434	0.000244968	0.0197181	-0.0758774	0.530063	0.918151	-0.367556	0.00237711	0.407733	-0.535523	0.000124461	0.0091319	-0.167967	0.228573	0.752419	0.0920894	0.509031	1	Trf		ENSMUSG00000026740	0.00530107	0.964157	0.987745	0.0831371	0.480974	0.903862	-0.0778361	0.509961	0.998752	0.12189	0.371737	0.757056	0.199726	0.143312	0.665253	-0.116589	0.39241	1	Dnajc1			ENSMUSG00000020092	-0.0556024	0.729433	0.901642	-0.143991	0.373481	0.861119
ENSMUSG00000050272	0.456062	0.0363712	0.265219	-0.206064	0.345846	0.852407	0.662126	0.00242387	0.410684	0.406885	0.105949	0.47418	-0.255241	0.311628	0.810517	0.0491766	0.845225	1	Dscam		ENSMUSG00000116164	-0.509741	0.670861	NA	0.263511	0.823905	NA	-0.773252	0.51875	0.998804	0.34171	0.808735	NA	1.11496	0.425371	NA	-0.851451	0.542981	1	1110013H19Rik			ENSMUSG00000058056	0.0493155	0.851242	0.950845	0.0449399	0.864499	0.985958
ENSMUSG00000022696	1.03029	0.00807594	0.123243	-0.154663	0.694422	0.960776	1.18495	0.00242293	0.410684	1.49379	0.00099172	0.0380972	0.308841	0.499831	0.897101	-0.463504	0.309632	1	Sidt1		ENSMUSG00000102463	-1.23435	0.189348	NA	-1.91641	0.0542668	NA	0.682059	0.512548	0.998804	-0.397246	0.720138	NA	-1.0793	0.350482	NA	-0.837103	0.432229	1	1700003N22Rik			ENSMUSG00000035863	-0.00710647	0.947891	0.983231	0.0396528	0.715402	0.9652
ENSMUSG00000026643	0.23313	0.0154366	0.177303	-0.0593582	0.539385	0.919774	0.292488	0.00245915	0.414136	0.125511	0.258362	0.667668	-0.166977	0.134049	0.653327	0.107619	0.332966	1	Nmt2		ENSMUSG00000008028	0.0468739	0.917959	0.973683	0.332295	0.46201	0.897938	-0.285421	0.528637	0.998804	-0.309842	0.549718	0.861618	-0.0244216	0.962184	0.994821	0.356716	0.490134	1	1700008O03Rik			ENSMUSG00000047986	-0.399691	0.589258	NA	-0.644059	0.387473	0.866418
ENSMUSG00000057880	-0.0957401	0.175014	0.532182	0.117945	0.0945457	0.592613	-0.213685	0.00247785	0.41477	-0.0644461	0.429177	0.794926	0.149239	0.0669983	0.516333	-0.0312941	0.700839	1	Abat		ENSMUSG00000106800	-1.38908	0.363256	NA	-2.49806	0.130985	NA	1.10898	0.51794	0.998804	0.87609	0.651551	NA	-0.232892	0.909147	NA	-2.26517	0.229743	1	1700030N18Rik			ENSMUSG00000026335	0.17766	0.0425889	0.281175	0.181185	0.0387557	0.454893
ENSMUSG00000026239	-0.451603	0.000468549	0.027711	-0.0583985	0.647324	0.947677	-0.393205	0.00250309	0.416487	-0.451379	0.00236586	0.06348	-0.0581735	0.692742	0.947431	-0.000224982	0.998774	1	Pde6d		ENSMUSG00000021550	0.038111	0.835564	0.945046	0.157602	0.390049	0.86683	-0.119491	0.515782	0.998804	0.451245	0.036994	0.292638	0.570736	0.00827331	0.210535	-0.413134	0.0556812	1	2210016F16Rik			ENSMUSG00000014301	-0.229446	0.277456	0.63758	-0.143836	0.49594	0.907642
ENSMUSG00000055932	0.0051729	0.935037	0.979049	-0.18761	0.00323916	0.19669	0.192783	0.00252024	0.416844	0.19152	0.00918116	0.144992	-0.00126287	0.986336	0.998534	-0.186347	0.0111609	1	Fto		ENSMUSG00000020133	-0.0491616	0.822127	0.939818	-0.191546	0.383451	0.865258	0.142385	0.518415	0.998804	0.0927722	0.714189	0.927192	-0.0496125	0.845294	0.975914	-0.141934	0.57434	1	2310011J03Rik			ENSMUSG00000005682	-0.239859	0.0649148	0.342397	-0.306281	0.0188545	0.360689
ENSMUSG00000071037	0.389103	0.00356013	0.0834994	-0.0168292	0.901423	0.989604	0.405933	0.00257365	0.42316	0.273979	0.0749408	0.407108	-0.131954	0.397368	0.861298	0.115125	0.45738	1	Camkmt		ENSMUSG00000085236	2.80314	0.209524	NA	1.39925	0.542426	NA	1.40389	0.512907	0.998804	3.9385	0.13314	NA	2.53461	0.343655	NA	-1.13535	0.679467	1	2610206C17Rik			ENSMUSG00000029647	0.072068	0.370427	0.708117	0.0710986	0.377575	0.86214
ENSMUSG00000104615	1.47391	0.0319546	NA	-0.728786	0.337204	NA	2.2027	0.00259053	0.42343	0.475907	0.534514	NA	-1.72679	0.0378493	NA	0.998007	0.208297	1	Gm43804		ENSMUSG00000102014	-1.14932	0.112298	NA	-0.679161	0.339234	NA	-0.470155	0.526732	0.998804	-1.04962	0.205638	NA	-0.579468	0.47864	NA	-0.0996927	0.900915	1	2900009J06Rik			ENSMUSG00000033610	0.143044	0.306571	0.660889	0.0885586	0.528015	0.917169
ENSMUSG00000050875	0.218066	0.28702	0.6449	-0.403513	0.0511369	0.49942	0.621579	0.00263118	0.426165	0.267474	0.258741	0.667668	-0.354105	0.137838	0.660157	-0.0494083	0.83489	1	Minar2		ENSMUSG00000113621	-0.0813076	0.768837	0.918571	-0.258686	0.35376	0.854867	0.177378	0.527093	0.998804	0.250182	0.438727	0.80073	0.0728038	0.822784	0.97313	-0.33149	0.302937	1	2900060N12Rik			ENSMUSG00000037514	-0.0286173	0.792974	0.926906	-0.0587315	0.590996	0.932516
ENSMUSG00000023484	3.4004	0.00101852	NA	0.320729	0.779295	NA	3.07967	0.00263794	0.426165	1.09795	0.301817	NA	-1.98172	0.0903547	NA	2.30245	0.0509697	1	Prph		ENSMUSG00000097303	0.191072	0.683838	0.883306	0.486612	0.296234	0.824655	-0.29554	0.524712	0.998804	-0.123345	0.817791	0.954839	0.172194	0.746397	0.960005	0.314417	0.557816	1	3110083C13Rik			ENSMUSG00000060424	-0.41453	0.031626	0.249828	-0.429631	0.0260811	0.402088
ENSMUSG00000032679	-0.999137	0.000388667	0.0251401	-0.15084	0.588405	0.932091	-0.848297	0.00267582	0.427317	-0.830455	0.0105571	0.157852	0.0178419	0.955849	0.993974	-0.168681	0.599812	1	Cd59a		ENSMUSG00000053714	0.113634	0.56773	0.83112	0.243027	0.221071	0.762447	-0.129393	0.514762	0.998804	0.0390307	0.864782	0.966923	0.168424	0.461991	0.883679	0.0746028	0.744788	1	4732471J01Rik			ENSMUSG00000058441	0.132229	0.337028	0.683921	0.0782198	0.570422	0.927892
ENSMUSG00000043410	0.116722	0.596013	0.84329	-0.563447	0.0128405	0.316395	0.68017	0.00266889	0.427317	0.252126	0.324191	0.720126	-0.428043	0.101216	0.601564	-0.135404	0.596473	1	Hfm1		ENSMUSG00000115639	-0.475497	0.280661	0.640066	-0.191132	0.662232	0.952521	-0.284365	0.523509	0.998804	-0.918803	0.0664317	0.386061	-0.634438	0.202446	0.72819	0.443306	0.368814	1	4930404K13Rik			ENSMUSG00000021111	0.126367	0.233319	0.596901	0.100268	0.344673	0.852267
ENSMUSG00000025020	0.99512	0.0137826	0.165611	-0.218457	0.58979	0.932254	1.21358	0.00270021	0.428747	1.07709	0.0210619	0.218699	-0.136492	0.770507	0.964767	-0.0819659	0.860816	1	Slit1		ENSMUSG00000097504	-1.43193	0.580492	NA	-3.14413	0.231012	NA	1.71219	0.526872	0.998804	-0.900831	0.763724	NA	-2.61302	0.387902	NA	-0.531103	0.855874	1	4930516B21Rik			ENSMUSG00000074817	0.134357	0.748828	0.909562	0.0784645	0.852233	0.98265
ENSMUSG00000083669	-0.529744	0.00460779	0.0937456	0.0340787	0.852194	0.98265	-0.563823	0.00271899	0.429276	-0.555024	0.00962437	0.14957	0.00879851	0.966712	0.995398	0.0252802	0.904113	1	Gm10169		ENSMUSG00000054910	-0.586895	0.0432119	0.281917	-0.395023	0.170478	0.709837	-0.191872	0.521302	0.998804	-0.572763	0.0850701	0.430859	-0.380891	0.249527	0.766943	-0.014132	0.965078	1	4931415C17Rik			ENSMUSG00000028370	0.137727	0.772043	0.919025	0.407292	0.38988	0.86683
ENSMUSG00000021680	0.314551	0.616736	0.853791	-1.65719	0.012065	0.307739	1.97174	0.00275994	0.433279	1.04214	0.157738	0.547881	-0.929599	0.224213	0.750119	-0.727589	0.324827	1	Crhbp		ENSMUSG00000086996	0.519414	0.695047	NA	-0.341517	0.800751	NA	0.860931	0.521621	0.998804	0.870434	0.574421	NA	0.00950347	0.995183	NA	-0.351021	0.821805	1	4933416E14Rik			ENSMUSG00000028032	-0.0357248	0.643302	0.864457	-0.0604139	0.435077	0.888082
ENSMUSG00000051323	0.576151	0.00713003	0.115572	-0.0653124	0.761507	0.972909	0.641463	0.00279504	0.436325	1.23583	7.22383e-07	0.000260404	0.594363	0.0175753	0.302318	-0.659675	0.00830419	1	Pcdh19		ENSMUSG00000114282	0.525775	0.00377163	0.0857202	0.41062	0.0244823	0.393893	0.115155	0.522878	0.998804	0.368653	0.0778102	0.41346	0.253498	0.22724	0.751606	0.157123	0.45655	1	5330431K02Rik			ENSMUSG00000055725	0.164718	0.319749	0.669746	0.0637115	0.701323	0.961868
ENSMUSG00000039058	0.482327	0.0236303	0.220874	-0.151904	0.477527	0.902054	0.634231	0.00297611	0.437304	0.62509	0.0112018	0.163465	-0.00914131	0.970488	0.996137	-0.142763	0.562863	1	Ak5		ENSMUSG00000085776	-0.15261	0.761538	NA	-0.47787	0.349072	0.853499	0.325261	0.527015	0.998804	-0.0960147	0.868761	NA	-0.421275	0.473359	NA	-0.0565952	0.921956	1	5430402O13Rik			ENSMUSG00000023909	-0.135824	0.274242	0.633884	-0.0684923	0.581483	0.929593
ENSMUSG00000046415	1.95032	0.204337	NA	-3.11822	0.0779558	NA	5.06854	0.00324902	0.437304	-0.0707202	0.966978	NA	-5.13926	0.00743783	NA	2.02104	0.249632	1	B430212C06Rik		ENSMUSG00000114723	0.718295	0.645189	NA	-0.313375	0.845752	NA	1.03167	0.516029	0.998804	3.17512	0.125946	NA	2.14345	0.310471	NA	-2.45683	0.240247	1	5530402G07Rik			ENSMUSG00000032278	-0.247136	0.39683	0.727258	-0.130587	0.653967	0.949337
ENSMUSG00000045744	-0.159245	0.852295	NA	2.20166	0.00481518	NA	-2.3609	0.00309391	0.437304	-0.494235	0.607391	NA	1.86667	0.0373246	NA	0.33499	0.723752	1	Bricd5		ENSMUSG00000054598	-0.453861	0.874617	NA	1.39406	0.619647	NA	-1.84792	0.510572	0.998804	-2.70069	0.393296	NA	-0.852778	0.783406	NA	2.24683	0.477583	1	9130230L23Rik			ENSMUSG00000064225	0.0379587	0.76183	0.914881	0.0602883	0.630477	0.943776
ENSMUSG00000036887	-0.634623	4.7112e-05	0.00751165	-0.173347	0.263496	0.79861	-0.461276	0.00322997	0.437304	-0.427551	0.0176554	0.200436	0.033725	0.850884	0.976156	-0.207072	0.24681	1	C1qa		ENSMUSG00000086155	0.117673	0.559221	0.826138	-0.0143245	0.943927	0.995855	0.131997	0.51695	0.998804	-0.144596	0.528871	0.852295	-0.276594	0.232212	0.754415	0.262269	0.253331	1	9430041J12Rik			ENSMUSG00000025812	-0.152405	0.254023	0.614611	-0.0931649	0.485686	0.905342
ENSMUSG00000049550	0.170998	0.028104	0.23813	-0.0617334	0.429338	0.885592	0.232731	0.00287372	0.437304	0.191102	0.0336757	0.279625	-0.0416292	0.644355	0.940141	-0.0201042	0.823257	1	Clip1		ENSMUSG00000115529	0.613841	0.278114	NA	0.962134	0.0871797	0.580316	-0.348293	0.529532	0.998804	1.5429	0.0260802	NA	1.89119	0.00617207	NA	-0.929057	0.184599	1	9630013A20Rik			ENSMUSG00000044641	0.020396	0.937644	0.97965	0.119707	0.645981	0.947348
ENSMUSG00000063455	0.262976	0.0379476	0.268532	-0.112554	0.375803	0.861332	0.37553	0.00310178	0.437304	0.334261	0.0224657	0.226735	-0.0412696	0.778578	0.965042	-0.0712845	0.62666	1	D630045J12Rik		ENSMUSG00000085589	-0.194208	0.88732	NA	0.682744	0.612113	NA	-0.876952	0.5183	0.998804	-0.305867	0.846065	NA	0.571086	0.713346	NA	0.111658	0.943155	1	A430078I02Rik			ENSMUSG00000022685	0.0584017	0.60006	0.845636	0.00618193	0.955888	0.996637
ENSMUSG00000022441	0.47594	0.153753	0.504059	-0.530558	0.123475	0.65074	1.0065	0.0032301	0.437304	0.861425	0.0279302	0.254892	-0.145073	0.717572	0.953427	-0.385485	0.328122	1	Efcab6		ENSMUSG00000109242	0.0717621	0.928038	NA	0.581739	0.458306	NA	-0.509977	0.516272	0.998804	-1.07182	0.22685	NA	-0.561843	0.522124	NA	1.14358	0.196682	1	A930002H02Rik			ENSMUSG00000038507	-0.10468	0.550616	0.821498	-0.0421048	0.810398	0.978977
ENSMUSG00000078771	-0.238324	0.0657121	0.344657	0.146351	0.256339	0.792838	-0.384675	0.00299148	0.437304	-0.259935	0.0817705	0.424388	0.12474	0.402036	0.862873	0.0216106	0.884514	1	Evi2a		ENSMUSG00000085900	1.13751	0.472552	NA	2.08567	0.180016	NA	-0.94816	0.524716	0.998804	3.65429	0.0726103	NA	4.60245	0.0222917	NA	-2.51678	0.22709	1	A930041C12Rik			ENSMUSG00000034422	0.430396	0.181947	0.540734	0.334766	0.300769	0.826173
ENSMUSG00000030498	0.109932	0.51662	0.802491	-0.396693	0.0213759	0.379337	0.506626	0.00329787	0.437304	0.12399	0.526827	0.851325	-0.382636	0.0537994	0.48005	-0.0140576	0.942792	1	Gas2		ENSMUSG00000055923	-0.13453	0.352448	0.695914	-0.0417496	0.772842	0.975495	-0.0927805	0.523946	0.998804	-0.252933	0.1283	0.503423	-0.160152	0.335446	0.824227	0.118403	0.474277	1	Aasdh			ENSMUSG00000036023	-0.188534	0.186982	0.545389	-0.163815	0.252382	0.789831
ENSMUSG00000086716	-0.528577	0.680715	NA	2.94596	0.00697433	NA	-3.47453	0.00305264	0.437304	-1.36406	0.323342	NA	2.11048	0.0796339	NA	0.83548	0.524595	1	Gm11629		ENSMUSG00000029695	0.269549	0.344324	0.688834	0.450167	0.11321	0.634054	-0.180618	0.523065	0.998804	-0.45001	0.161963	0.552055	-0.269392	0.401408	0.862599	0.719559	0.0258979	1	Aass			ENSMUSG00000025237	-0.0857363	0.283498	0.642274	-0.0754345	0.345878	0.852407
ENSMUSG00000069939	-0.916354	0.00269331	0.072033	-0.000519674	0.998566	0.999781	-0.915834	0.00294429	0.437304	-0.495081	0.164697	0.557349	0.420754	0.219343	0.74452	-0.421273	0.215601	1	Gm12070		ENSMUSG00000047368	0.0484896	0.733383	0.903461	0.141463	0.320236	0.836542	-0.0929737	0.514132	0.998804	0.0089268	0.956658	0.991525	0.101901	0.534936	0.908264	0.0395628	0.809478	1	Abhd17b			ENSMUSG00000022906	-0.0450895	0.900265	0.967291	0.0967853	0.787578	0.976196
ENSMUSG00000072738	-3.9205	0.0334236	NA	1.43096	0.377031	NA	-5.35146	0.00330447	0.437304	-3.69724	0.0759855	NA	1.65422	0.381147	NA	-0.223259	0.906938	1	Gm16440		ENSMUSG00000023832	-0.19908	0.36761	0.705452	-0.341261	0.125817	0.654666	0.142181	0.52784	0.998804	-0.326457	0.197829	0.600915	-0.468639	0.0663278	0.514895	0.127378	0.612491	1	Acat2			ENSMUSG00000035365	0.0861495	0.886646	NA	0.18818	0.755383	0.971333
ENSMUSG00000110924	1.10261	0.240263	NA	-1.96153	0.0620608	NA	3.06414	0.00315403	0.437304	3.01208	0.0122998	NA	-0.0520648	0.967875	NA	-1.90947	0.115975	1	Gm40518		ENSMUSG00000015016	-0.047996	0.764815	0.916474	0.0574313	0.720176	0.965782	-0.105427	0.512728	0.998804	-0.187204	0.309888	0.709943	-0.0817771	0.657174	0.942411	0.139208	0.448601	1	Acsf3			ENSMUSG00000043572	-0.572522	0.0291712	0.241859	-0.43007	0.100631	0.607988
ENSMUSG00000115570	1.11811	0.00102855	0.0420083	0.112694	0.751133	0.970641	1.00542	0.00331322	0.437304	1.07246	0.00683154	0.120768	0.0670455	0.869852	0.97901	0.0456483	0.910867	1	Gm48986		ENSMUSG00000020178	-1.12148	9.79672e-05	0.0121979	-0.933336	0.00118394	0.137375	-0.18814	0.514033	0.998804	-1.40199	2.43927e-05	0.00328846	-1.21385	0.000257616	0.0286605	0.280514	0.397843	1	Adora2a			ENSMUSG00000030770	0.0684111	0.708457	0.893492	0.1042	0.56914	0.92784
ENSMUSG00000115569	1.54552	0.25673	NA	-3.15178	0.052137	NA	4.69729	0.00320686	0.437304	2.71949	0.105699	NA	-1.9778	0.297405	NA	-1.17398	0.492019	1	Gm49169		ENSMUSG00000040554	3.16898	0.174098	NA	1.69102	0.4824	NA	1.47796	0.51477	0.998804	0.121388	0.961701	NA	-1.35657	0.60155	NA	3.04759	0.250656	1	Aipl1			ENSMUSG00000085049	0.495157	0.623461	NA	0.831218	0.404688	NA
ENSMUSG00000113412	-1.7452	0.0833231	NA	1.19311	0.166015	NA	-2.93831	0.00288076	0.437304	-0.91769	0.43691	NA	2.02062	0.0561956	NA	-0.827507	0.44294	1	Gm5191		ENSMUSG00000091636	0.414899	0.194373	0.553586	0.212263	0.508766	0.912212	0.202636	0.526089	0.998804	0.32583	0.377313	0.762164	0.123193	0.739434	0.958749	0.0890699	0.809999	1	Akain1			ENSMUSG00000022439	0.0469122	0.878144	0.961361	0.0852707	0.780784	0.976151
ENSMUSG00000082896	0.290848	0.0772501	0.369947	-0.197979	0.235764	0.774647	0.488827	0.00329926	0.437304	0.428517	0.0250042	0.239388	-0.0603095	0.754956	0.961433	-0.137669	0.472732	1	Gm5844		ENSMUSG00000024045	-0.0615572	0.489713	0.784857	-0.119295	0.181399	0.721881	0.0577379	0.518527	0.998804	-0.148039	0.149732	0.533933	-0.205777	0.0455213	0.446912	0.0864815	0.399394	1	Akap8			ENSMUSG00000026274	0.219633	0.301916	0.658015	0.253639	0.233778	0.772857
ENSMUSG00000101875	-1.45731	0.0174085	NA	0.351978	0.529642	0.917961	-1.80929	0.00303549	0.437304	-1.24436	0.0754093	NA	0.564923	0.387768	NA	-0.212945	0.745616	1	Gm6028		ENSMUSG00000013584	0.252484	0.544483	0.818403	-0.0235932	0.95532	0.996637	0.276077	0.510514	0.998804	0.501275	0.303036	0.704958	0.225197	0.646185	0.940832	-0.248791	0.610211	1	Aldh1a2			ENSMUSG00000078934	0.948765	0.561176	NA	1.17187	0.471159	NA
ENSMUSG00000043004	0.584922	0.0526242	0.307475	-0.308097	0.308768	0.829789	0.893019	0.00314115	0.437304	0.47644	0.171595	0.568057	-0.416578	0.232988	0.75467	0.108481	0.755799	1	Gng2		ENSMUSG00000031751	0.0267617	0.738864	0.906353	-0.0254392	0.751832	0.971011	0.0522009	0.516952	0.998804	-0.0355456	0.701091	0.921297	-0.0877464	0.344114	0.829539	0.0623072	0.500631	1	Amfr			ENSMUSG00000074452	0.442375	0.540463	0.815826	0.70144	0.330568	0.844792
ENSMUSG00000040229	-0.0368748	0.866288	0.95689	0.609916	0.00486357	0.228587	-0.646791	0.0029221	0.437304	-0.148315	0.556302	0.864248	0.498476	0.0461616	0.450433	0.11144	0.657614	1	Gpr34		ENSMUSG00000047909	-0.0931177	0.488008	0.784048	-0.00654684	0.961109	0.996777	-0.0865708	0.520637	0.998804	-0.11654	0.451826	0.81019	-0.0299693	0.846572	0.975914	0.0234225	0.879467	1	Ankrd16			ENSMUSG00000027233	-0.126746	0.941072	NA	0.419694	0.804416	NA
ENSMUSG00000079017	-2.12335	0.0114051	NA	0.364258	0.630076	0.943776	-2.48761	0.00295862	0.437304	-2.73259	0.00352344	NA	-0.244982	0.776492	NA	0.60924	0.481288	1	Ifi27l2a		ENSMUSG00000020864	-0.0353057	0.61886	0.854592	0.0104199	0.88335	0.988512	-0.0457256	0.520741	0.998804	0.0204093	0.803511	0.950276	0.066135	0.420332	0.869845	-0.055715	0.496166	1	Ankrd40			ENSMUSG00000020453	0.0236422	0.846491	0.949054	-0.0368719	0.763576	0.973159
ENSMUSG00000040972	0.0613975	0.774181	0.919919	-0.573845	0.00795127	0.264129	0.635243	0.00332066	0.437304	0.23552	0.341811	0.734091	-0.399722	0.109385	0.618872	-0.174123	0.481994	1	Igsf21		ENSMUSG00000064294	0.068223	0.906842	0.97001	-0.303472	0.606252	0.937217	0.371695	0.528203	0.998804	-0.295098	0.658839	0.905255	-0.666793	0.322101	0.816937	0.363321	0.586469	1	Aox3			ENSMUSG00000037034	-1.29119	0.491972	NA	-0.493377	0.784328	NA
ENSMUSG00000025348	0.6497	0.0180652	0.192147	-0.172051	0.538582	0.919487	0.821752	0.00303544	0.437304	0.36688	0.245724	0.654522	-0.454871	0.155691	0.677763	0.28282	0.374244	1	Itga7		ENSMUSG00000021824	0.139525	0.133623	0.469138	0.199268	0.0322899	0.427815	-0.0597432	0.520702	0.998804	-0.0140975	0.895083	0.975422	0.0456458	0.669541	0.943805	0.153622	0.150904	1	Ap3m1			ENSMUSG00000026976	-1.35181	0.535791	NA	-1.88222	0.396694	NA
ENSMUSG00000053137	0.529836	0.0536169	0.310671	-0.294122	0.29293	0.822469	0.823959	0.00300912	0.437304	0.687097	0.0312837	0.268781	-0.136862	0.672232	0.943916	-0.15726	0.623933	1	Mapk11		ENSMUSG00000001998	0.36943	0.0014919	0.0523087	0.294142	0.0118105	0.30317	0.0752881	0.516205	0.998804	0.284047	0.0343142	0.282662	0.208758	0.121087	0.636506	0.0853839	0.526944	1	Ap4e1			ENSMUSG00000022974	0.165938	0.0715696	0.357686	0.149498	0.104906	0.61634
ENSMUSG00000048755	0.621686	0.0308723	0.247995	-0.242269	0.411356	0.879129	0.863956	0.0030687	0.437304	0.772163	0.0213217	0.220285	-0.0917929	0.788001	0.967255	-0.150476	0.656276	1	Mcat		ENSMUSG00000040940	0.12803	0.330595	0.678056	0.0444677	0.735865	0.967718	0.0835626	0.526089	0.998804	0.0126757	0.933446	0.98549	-0.0708869	0.640918	0.939904	0.115355	0.447307	1	Arhgef1			ENSMUSG00000031226	0.0949893	0.566208	0.829771	0.195795	0.236852	0.775936
ENSMUSG00000037570	-0.346924	0.0151684	0.175511	0.0805523	0.569196	0.92784	-0.427476	0.00284508	0.437304	-0.404673	0.0137768	0.180589	0.0228033	0.888823	0.981797	0.0577489	0.722761	1	Mcrs1		ENSMUSG00000051517	-1.08026	0.0577408	0.321834	-1.45792	0.0116182	0.301656	0.377653	0.522289	0.998804	-1.29762	0.0464926	0.325812	-1.67527	0.0110401	0.238937	0.217352	0.734332	1	Arhgef39			ENSMUSG00000112129	-2.01369	0.128318	NA	-2.51671	0.0671346	NA
ENSMUSG00000074151	0.0810755	0.812696	0.934904	1.05947	0.00133893	0.143077	-0.97839	0.00311826	0.437304	-0.182176	0.639906	0.897087	0.796214	0.0356713	0.404079	0.263251	0.498369	1	Nlrc5		ENSMUSG00000024944	-0.347068	0.0137218	0.165	-0.253791	0.0714643	0.554386	-0.0932766	0.510698	0.998804	-0.159127	0.328731	0.722756	-0.0658499	0.686041	0.94605	-0.187941	0.24613	1	Arl2			ENSMUSG00000042323	0.141866	0.0209847	0.208614	0.146948	0.0169857	0.348281
ENSMUSG00000071547	-0.763428	0.0591091	0.32509	0.43739	0.264398	0.798712	-1.20082	0.00285637	0.437304	-1.33027	0.00370008	0.084699	-0.129456	0.772227	0.964933	0.566846	0.206727	1	Nt5dc2		ENSMUSG00000029348	-0.329152	0.0259266	0.229472	-0.232085	0.116247	0.63922	-0.0970674	0.51284	0.998804	-0.478625	0.00494288	0.0999547	-0.381558	0.0250279	0.349044	0.149473	0.378675	1	Asphd2			ENSMUSG00000020098	-0.474067	0.308718	0.66216	-0.441739	0.34345	0.852148
ENSMUSG00000074785	0.215298	0.310408	0.663711	-0.414999	0.052047	0.50063	0.630297	0.0031497	0.437304	0.53721	0.028992	0.259242	-0.0930866	0.706498	0.951724	-0.321913	0.190951	1	Plxnc1		ENSMUSG00000042548	0.0987151	0.280639	0.640066	0.156907	0.0865121	0.579433	-0.0581914	0.525119	0.998804	0.154758	0.143711	0.52527	0.21295	0.0443048	0.441195	-0.0560433	0.596376	1	Asxl1			ENSMUSG00000051695	0.00660187	0.944422	0.981636	0.0170876	0.856965	0.984153
ENSMUSG00000002983	-0.440718	0.131881	0.466811	0.41785	0.143597	0.678195	-0.858568	0.00316888	0.437304	-0.254501	0.452403	0.810905	0.604067	0.0695448	0.520628	-0.186216	0.577386	1	Relb		ENSMUSG00000030314	-0.110756	0.441778	0.759361	-0.0179312	0.900863	0.989604	-0.0928252	0.521513	0.998804	0.0436439	0.793781	0.947102	0.136469	0.413599	0.866232	-0.1544	0.352912	1	Atg7			ENSMUSG00000056851	0.00622678	0.918925	0.973804	0.0417739	0.495019	0.907618
ENSMUSG00000042581	0.122031	0.704072	0.891964	-0.850869	0.0093513	0.282031	0.9729	0.00295979	0.437304	0.603637	0.106935	0.475132	-0.369262	0.330789	0.821782	-0.481607	0.198391	1	Thsd7b		ENSMUSG00000090685	0.392584	0.772091	NA	1.24219	0.347405	NA	-0.849608	0.514973	0.998804	-0.484204	0.74791	NA	0.365404	0.804546	NA	0.876789	0.564419	1	Atp6v1fnb			ENSMUSG00000001120	-0.191493	0.0728066	0.359952	-0.172547	0.106456	0.62086
ENSMUSG00000056596	-0.156922	0.078301	0.371671	0.105801	0.234345	0.773315	-0.262723	0.0032272	0.437304	-0.276803	0.00705545	0.122892	-0.01408	0.890846	0.981797	0.119881	0.242327	1	Trnp1		ENSMUSG00000033793	-0.0204329	0.807003	0.932241	0.0327723	0.695292	0.960994	-0.0532052	0.525526	0.998804	0.0540434	0.576159	0.87242	0.107249	0.267412	0.781796	-0.0744763	0.440528	1	Atp6v1h			ENSMUSG00000023495	-0.13324	0.30052	0.657322	-0.112179	0.383675	0.865258
ENSMUSG00000023277	-0.520602	0.00492589	0.096322	0.0287442	0.875519	0.987585	-0.549346	0.00308135	0.437304	-0.33845	0.113777	0.482962	0.210896	0.321165	0.816849	-0.182152	0.390602	1	Twf2		ENSMUSG00000004892	-0.153144	0.0640962	0.339224	-0.100134	0.226141	0.767516	-0.0530091	0.522482	0.998804	-0.311626	0.00108392	0.0397705	-0.258616	0.00669858	0.18476	0.158482	0.0960586	1	Bcan			ENSMUSG00000041650	0.00905184	0.929215	0.977403	0.0192393	0.850559	0.982566
ENSMUSG00000036896	-0.620041	9.93072e-05	0.0121979	-0.151609	0.338879	0.849425	-0.468432	0.00338271	0.437834	-0.299167	0.104589	0.472687	0.169265	0.356721	0.838338	-0.320874	0.0798422	1	C1qc		ENSMUSG00000030826	0.13967	0.511903	0.799146	0.00154586	0.994247	0.99951	0.138125	0.519153	0.998804	0.113423	0.644601	0.89869	-0.0247015	0.920385	0.988165	0.0262474	0.915032	1	Bcat2			ENSMUSG00000032527	-0.119648	0.368754	0.706327	-0.107215	0.421156	0.884311
ENSMUSG00000034738	-0.320633	0.198477	0.558294	0.406397	0.0960227	0.594192	-0.72703	0.0033647	0.437834	-0.351703	0.219986	0.627878	0.375327	0.183585	0.70839	0.0310701	0.912724	1	Nostrin		ENSMUSG00000036959	0.0404226	0.707491	0.893225	-0.0295567	0.784352	0.976151	0.0699793	0.517549	0.998804	0.0957621	0.441961	0.80349	0.0257828	0.836314	0.975864	-0.0553395	0.656515	1	Bcorl1			ENSMUSG00000024440	2.22819	0.236715	NA	2.23973	0.234797	NA
ENSMUSG00000053930	1.06624	0.0494744	0.300838	-0.528284	0.331638	0.845678	1.59452	0.00335219	0.437834	1.07097	0.0875846	0.438033	-0.523552	0.40457	0.86327	-0.00473225	0.993982	1	Shisa6		ENSMUSG00000004446	0.0276707	0.930102	0.977594	-0.177864	0.575792	0.928478	0.205535	0.518762	0.998804	0.49945	0.177175	0.577285	0.293915	0.429673	0.871963	-0.471779	0.201711	1	Bid			ENSMUSG00000052613	0.23189	0.146415	0.492166	0.161352	0.312824	0.832195
ENSMUSG00000028456	0.58328	2.21345e-05	0.00489379	0.180304	0.192173	0.730949	0.402977	0.00338771	0.437834	0.853609	9.24331e-08	5.28526e-05	0.450633	0.00498261	0.160119	-0.270329	0.0920158	1	Unc13b		ENSMUSG00000026739	0.118225	0.162747	0.516683	0.171607	0.0428793	0.472853	-0.053382	0.528762	0.998804	0.170979	0.0810648	0.423242	0.224361	0.0221306	0.33413	-0.0527538	0.590403	1	Bmi1			ENSMUSG00000035566	0.295737	0.00963201	0.134897	0.229492	0.0446932	0.479103
ENSMUSG00000040997	-0.371304	0.000746305	0.035561	-0.0493152	0.65251	0.949102	-0.321989	0.00360761	0.443132	-0.423732	0.000828336	0.0345982	-0.101743	0.42024	0.869845	0.0524283	0.676813	1	Abhd4		ENSMUSG00000022070	-0.869564	0.000293234	0.0217161	-0.709355	0.00301195	0.191615	-0.160208	0.519032	0.998804	-0.787598	0.00426237	0.0920294	-0.627389	0.0223724	0.334822	-0.081966	0.75902	1	Bora			ENSMUSG00000103442	-0.50463	0.359079	0.700575	-0.24322	0.657225	0.950492
ENSMUSG00000072647	0.214799	0.271933	0.631873	-0.364846	0.0688957	0.544973	0.579645	0.00374765	0.443132	0.253442	0.263183	0.671814	-0.326203	0.157695	0.677841	-0.0386426	0.864848	1	Adam1a		ENSMUSG00000063952	-0.0310027	0.718996	0.898335	0.0251639	0.770436	0.974738	-0.0561666	0.516699	0.998804	0.0344326	0.729822	0.929552	0.0905991	0.363787	0.843681	-0.0654352	0.510208	1	Brpf3			ENSMUSG00000007440	0.389524	0.217959	0.580058	0.346652	0.274082	0.807823
ENSMUSG00000046561	1.52481	0.0294414	NA	-0.56235	0.444465	0.892736	2.08716	0.00369744	0.443132	1.74285	0.0336619	NA	-0.344303	0.685684	NA	-0.218047	0.793974	1	Arsj		ENSMUSG00000046718	-0.641651	0.329923	NA	-0.207787	0.74974	0.970313	-0.433864	0.514074	0.998804	-0.180609	0.81401	NA	0.253255	0.739474	NA	-0.461042	0.541987	1	Bst2			ENSMUSG00000103310	0.221326	0.267156	0.627142	0.147471	0.461733	0.897938
ENSMUSG00000026156	0.731132	0.0162269	0.182268	-0.156275	0.612248	0.938452	0.887406	0.00373312	0.443132	1.04	0.00333637	0.0793622	0.152594	0.66987	0.943805	-0.308868	0.386066	1	B3gat2		ENSMUSG00000031264	0.647763	0.203212	NA	0.321788	0.532887	0.918735	0.325974	0.51991	0.998804	0.582549	0.32281	NA	0.256575	0.666426	NA	0.0652138	0.913065	1	Btk			ENSMUSG00000104148	0.344554	0.272785	0.632721	0.468841	0.135103	0.665234
ENSMUSG00000003657	1.12011	0.229354	0.593087	-1.59247	0.088922	0.583636	2.71258	0.00373298	0.443132	2.23908	0.0379275	0.29624	-0.473503	0.661793	0.943686	-1.11897	0.299883	1	Calb2		ENSMUSG00000105202	0.726954	0.00460647	0.0937456	0.566025	0.0281429	0.409299	0.160929	0.526662	0.998804	0.465877	0.114257	0.482962	0.304948	0.303036	0.805322	0.261077	0.381187	1	C230031I18Rik			ENSMUSG00000102312	0.117328	0.709903	0.894299	-0.0088974	0.977688	0.997791
ENSMUSG00000009876	-1.67855	8.0527e-05	0.0105378	-0.421819	0.291611	0.821749	-1.25674	0.00367353	0.443132	-1.22598	0.0122794	0.170248	0.030755	0.947537	0.992486	-0.452574	0.326255	1	Cox4i2		ENSMUSG00000024592	-0.12072	0.564849	0.828658	0.0137518	0.947622	0.995855	-0.134472	0.523763	0.998804	0.0781679	0.748476	0.934502	0.21264	0.382436	0.855356	-0.198888	0.411956	1	C330018D20Rik			ENSMUSG00000103092	0.355003	0.250162	0.612099	0.446146	0.148328	0.684633
ENSMUSG00000026247	-0.553586	0.000217257	0.0182243	-0.116768	0.432952	0.887216	-0.436817	0.00364462	0.443132	-0.315852	0.068068	0.389675	0.120966	0.482976	0.890846	-0.237734	0.166809	1	Ecel1		ENSMUSG00000051146	0.0812522	0.849125	0.94969	-0.197947	0.643375	0.946392	0.279199	0.513772	0.998804	-0.0779079	0.874431	0.969419	-0.357107	0.469171	0.886808	0.15916	0.746795	1	Camk2n2			ENSMUSG00000047307	0.0988056	0.666298	0.876053	0.169439	0.459662	0.897544
ENSMUSG00000031603	-2.95685	0.00194197	NA	-0.159984	0.83962	NA	-2.79687	0.00357744	0.443132	-2.27288	0.0345962	NA	0.523989	0.574603	NA	-0.683973	0.460836	1	Fgf20		ENSMUSG00000070372	-0.132377	0.529642	0.810781	-0.27089	0.199642	0.73968	0.138512	0.513096	0.998804	-0.353227	0.145137	0.527569	-0.491739	0.0429835	0.438378	0.220849	0.36134	1	Capza1			ENSMUSG00000047033	0.393881	0.0847101	0.384109	0.356857	0.118942	0.643816
ENSMUSG00000021130	0.243016	0.0392653	0.271188	-0.102107	0.388307	0.866688	0.345124	0.00351144	0.443132	0.42145	0.00201576	0.0588775	0.0763259	0.577137	0.921441	-0.178433	0.191447	1	Galnt16		ENSMUSG00000108929	-1.43413	0.139283	NA	-0.81272	0.395443	NA	-0.62141	0.528092	0.998804	-0.926885	0.408452	NA	-0.305475	0.783069	NA	-0.507245	0.643589	1	Cc2d2b			ENSMUSG00000047910	0.345676	0.0410778	0.277568	0.28339	0.0946235	0.592613
ENSMUSG00000059659	1.38316	0.000488677	0.0280389	0.232408	0.570813	0.927892	1.15075	0.00367455	0.443132	1.50617	0.00121886	0.0424605	0.355423	0.456262	0.883253	-0.123015	0.796698	1	Gm10069		ENSMUSG00000034303	0.117228	0.421474	0.746533	0.209394	0.150831	0.686305	-0.0921663	0.527229	0.998804	-0.227129	0.169583	0.565003	-0.134962	0.414216	0.866232	0.344357	0.0372785	1	Ccdc15			ENSMUSG00000046387	0.500573	0.000893476	0.0394198	0.493613	0.0010714	0.133564
ENSMUSG00000046341	0.186842	0.338881	0.685366	-0.388435	0.0486748	0.491265	0.575277	0.00347945	0.443132	0.347179	0.12486	0.49854	-0.228098	0.316388	0.814031	-0.160337	0.478717	1	Gm11223		ENSMUSG00000021086	-1.70248	0.466316	NA	-3.32069	0.160382	NA	1.6182	0.512199	0.998804	0.843697	0.767892	NA	-0.774506	0.788134	NA	-2.54618	0.357965	1	Ccdc175			ENSMUSG00000048347	0.195025	0.237025	0.600697	0.249619	0.130358	0.657538
ENSMUSG00000093979	-1.78988	0.0825293	NA	1.14589	0.189534	NA	-2.93577	0.00361927	0.443132	-2.00339	0.0803637	NA	0.932389	0.354184	NA	0.213504	0.835523	1	Gm2237		ENSMUSG00000030301	-0.10023	0.383707	0.717805	-0.175282	0.128898	0.657522	0.075052	0.517212	0.998804	-0.131491	0.321764	0.717908	-0.206543	0.120512	0.634906	0.0312607	0.813229	1	Ccdc91			ENSMUSG00000051599	0.702683	0.0300503	0.245223	0.565596	0.0814622	0.573289
ENSMUSG00000109203	0.307473	0.14623	0.491944	-0.322196	0.138124	0.6696	0.629669	0.00356356	0.443132	0.113553	0.640347	0.897087	-0.516116	0.0374207	0.410783	0.19392	0.427022	1	Gm32849		ENSMUSG00000028195	-0.646714	0.0172	0.187638	-0.468148	0.0833268	0.576722	-0.178566	0.519654	0.998804	-1.06442	0.000545436	0.0257676	-0.885849	0.00389444	0.140386	0.417702	0.166047	1	Ccn1			ENSMUSG00000073591	0.513395	0.0126865	0.158563	0.579195	0.0049316	0.228587
ENSMUSG00000096904	-2.60356	0.0139337	NA	0.45447	0.613951	NA	-3.05803	0.00373681	0.443132	-3.00341	0.0103948	NA	0.0546219	0.957778	NA	0.399848	0.699521	1	Gm3591		ENSMUSG00000021624	-0.0103517	0.977417	0.992909	0.228639	0.529943	0.918098	-0.23899	0.513078	0.998804	-0.659572	0.111353	0.480676	-0.420581	0.308261	0.809016	0.64922	0.116005	1	Cd180			ENSMUSG00000045689	0.803356	0.00171904	0.0565579	0.70984	0.0058395	0.243913
ENSMUSG00000103377	0.695196	3.75454e-05	0.00655345	0.202588	0.235537	0.774449	0.492607	0.00348761	0.443132	0.45344	0.0194397	0.209999	-0.0391669	0.841521	0.975864	0.241755	0.217172	1	Gm37180		ENSMUSG00000034028	-3.38478	0.257514	NA	-1.44048	0.625859	NA	-1.9443	0.525096	0.998804	0	1	NA	2.0487	0.563039	NA	-3.48918	0.316321	1	Cd226			ENSMUSG00000063687	0.846846	0.0015945	0.0544033	0.990192	0.00021918	0.0597948
ENSMUSG00000111325	0.592123	0.07571	0.367143	-0.414993	0.237006	0.775936	1.00712	0.00350971	0.443132	0.6149	0.112741	0.482075	-0.392216	0.330329	0.821418	-0.022777	0.953784	1	Gm47140		ENSMUSG00000033102	-0.525556	0.000154995	0.0156505	-0.436755	0.00166457	0.157308	-0.088801	0.528217	0.998804	-0.532781	0.000863659	0.035101	-0.44398	0.00549197	0.169903	0.00722575	0.963583	1	Cdc14b			ENSMUSG00000045062	0.2917	0.272111	0.631873	0.325759	0.220275	0.762218
ENSMUSG00000022610	0.328263	0.336405	0.68311	-0.69704	0.0492465	0.494672	1.0253	0.00365131	0.443132	-0.140413	0.718616	0.928543	-1.16572	0.00365963	0.134853	0.468676	0.230991	1	Mapk12		ENSMUSG00000029283	0.110321	0.595272	0.84329	-0.0229223	0.91244	0.991215	0.133243	0.522745	0.998804	0.234098	0.330448	0.724035	0.100854	0.675868	0.943916	-0.123777	0.606823	1	Cdc7			ENSMUSG00000045876	-0.191777	0.533076	0.811928	-0.119763	0.697123	0.961486
ENSMUSG00000025582	0.927473	0.0273935	0.235788	-0.297914	0.479416	0.903175	1.22539	0.00359357	0.443132	1.32715	0.00632663	0.115538	0.10176	0.8344	0.975864	-0.399674	0.411264	1	Nptx1		ENSMUSG00000029062	0.039497	0.642838	0.864315	-0.014964	0.860858	0.985065	0.0544609	0.524027	0.998804	0.0713493	0.468494	0.821013	0.0168884	0.863995	0.978111	-0.0318523	0.745991	1	Cdk11b			ENSMUSG00000051242	0.0161875	0.945671	0.982019	0.0996688	0.674787	0.955256
ENSMUSG00000029765	0.352136	0.00748672	0.118625	-0.031234	0.812913	0.978977	0.38337	0.00363692	0.443132	0.305187	0.0447445	0.320396	-0.078183	0.607754	0.931675	0.046949	0.757696	1	Plxna4		ENSMUSG00000041297	0.173307	0.0508247	0.302853	0.229895	0.00959561	0.282448	-0.0565887	0.523553	0.998804	0.0747371	0.465453	0.819973	0.131326	0.199723	0.725248	0.0985695	0.335913	1	Cdk13			ENSMUSG00000102742	0.115717	0.394888	0.725919	0.183541	0.17728	0.716736
ENSMUSG00000031374	0.520342	0.0181569	0.192684	-0.12996	0.565005	0.927097	0.650303	0.00356624	0.443132	1.45306	7.27444e-08	4.46758e-05	0.802753	0.00344555	0.130608	-0.932713	0.000608653	0.366574	Zfp92		ENSMUSG00000020015	-0.140126	0.341988	0.68696	-0.0469939	0.749961	0.970313	-0.0931319	0.527864	0.998804	-0.270355	0.112218	0.481853	-0.177223	0.29779	0.801695	0.130229	0.444056	1	Cdk17			ENSMUSG00000103332	0.306091	0.0315612	0.24957	0.246961	0.0836868	0.576722
ENSMUSG00000028527	0.379246	0.0565782	0.318535	-0.203771	0.316433	0.833826	0.583017	0.00388004	0.449021	0.772202	0.000992521	0.0380972	0.189185	0.427335	0.871596	-0.392956	0.095652	1	Ak4		ENSMUSG00000019813	-0.1922	0.355653	0.697982	-0.325618	0.11959	0.64485	0.133418	0.526272	0.998804	0.148103	0.540859	0.858643	0.0146853	0.951841	0.993543	-0.340303	0.157989	1	Cep57l1			ENSMUSG00000103037	0.137369	0.470311	0.776146	0.195605	0.304142	0.828157
ENSMUSG00000078937	-3.55232	0.016712	NA	0.694861	0.564719	NA	-4.24718	0.00392779	0.449021	-4.2251	0.00915667	NA	0.0220837	0.987152	NA	0.672777	0.62689	1	Cpt1b		ENSMUSG00000028419	-0.158539	0.0930065	0.401027	-0.0961152	0.308674	0.829789	-0.0624241	0.51039	0.998804	-0.099841	0.359807	0.746272	-0.0374169	0.731526	0.956873	-0.0586983	0.589066	1	Chmp5			ENSMUSG00000102748	0.0787767	0.555912	0.824513	0.139405	0.297651	0.825118
ENSMUSG00000089133	0.576233	0.362987	NA	-1.42418	0.0417806	0.467	2.00041	0.00385669	0.449021	0.908727	0.222836	NA	-1.09169	0.173683	NA	-0.332495	0.658499	1	Gm24771		ENSMUSG00000090258	-0.0681723	0.752859	0.911183	-0.207338	0.340675	0.850243	0.139165	0.523982	0.998804	-0.144573	0.562219	0.867552	-0.283738	0.257169	0.771367	0.0764006	0.758751	1	Churc1			ENSMUSG00000103585	0.217038	0.193928	0.553004	0.200031	0.232005	0.771793
ENSMUSG00000052825	0.194495	0.206163	0.567778	-0.256193	0.101131	0.608789	0.450688	0.00385921	0.449021	0.289367	0.104865	0.473422	-0.161321	0.371528	0.848222	-0.0948719	0.59547	1	Gm9892		ENSMUSG00000037594	-0.0198653	0.977671	NA	0.427986	0.541791	0.920383	-0.447851	0.525188	0.998804	-0.203934	0.802043	NA	0.243917	0.762246	NA	0.184068	0.820347	1	Clba1			ENSMUSG00000103749	0.0408748	0.776151	0.920599	0.116769	0.416674	0.882247
ENSMUSG00000026950	0.86397	0.0430099	0.281589	-0.381625	0.380584	0.864369	1.24559	0.00389544	0.449021	1.64725	0.00108125	0.0397705	0.401657	0.431877	0.872728	-0.783282	0.122483	1	Neb		ENSMUSG00000000605	0.118853	0.176371	0.533192	0.0614308	0.485382	0.905342	0.0574225	0.514291	0.998804	0.200216	0.0489003	0.332788	0.142794	0.160643	0.679398	-0.0813628	0.423525	1	Clcn4			ENSMUSG00000102918	0.0467533	0.62788	0.858526	0.00659498	0.945587	0.995855
ENSMUSG00000034930	-0.406231	9.89024e-06	0.00296078	-0.139781	0.126931	0.655866	-0.266449	0.0039411	0.449021	-0.429367	5.01612e-05	0.00523127	-0.162918	0.122876	0.639726	0.0231365	0.825849	1	Rtkn		ENSMUSG00000004317	0.187293	0.322445	0.67196	0.0679071	0.720573	0.965937	0.119386	0.529037	0.998804	0.225033	0.303868	0.705608	0.105647	0.630061	0.936729	-0.03774	0.863198	1	Clcn5			ENSMUSG00000037773	-0.0229807	0.90263	0.968307	0.0608981	0.745777	0.969973
ENSMUSG00000056306	0.815622	0.00325604	0.0797513	0.0112411	0.96838	0.997143	0.804381	0.00392596	0.449021	0.764082	0.0173213	0.198632	-0.040299	0.901798	0.984452	0.0515402	0.874047	1	Sertm1		ENSMUSG00000026317	-0.162421	0.232803	0.596901	-0.0751562	0.580818	0.929484	-0.0872647	0.524111	0.998804	-0.215554	0.16922	0.56493	-0.128289	0.413204	0.866232	0.0531331	0.733453	1	Cln8			ENSMUSG00000069678	-0.0970776	0.653829	0.8695	-0.100656	0.643064	0.946296
ENSMUSG00000068323	-6.57871	0.00467953	0.0938282	0.126617	0.955117	0.996637	-6.70533	0.00394289	0.449021	-5.575	0.036456	0.290771	1.13033	0.663603	0.943728	-1.00371	0.699328	1	Slc4a5		ENSMUSG00000001435	-0.342235	0.534244	0.812311	0.0126208	0.981681	0.998486	-0.354855	0.519701	0.998804	-0.0452754	0.943323	0.988062	0.30958	0.62642	0.935356	-0.296959	0.640296	1	Col18a1			ENSMUSG00000018537	-0.0793212	0.632494	0.86094	-0.0981023	0.55493	0.925431
ENSMUSG00000023886	1.98744	0.0693258	0.351807	-1.24426	0.270925	0.804906	3.2317	0.00389572	0.449021	3.3637	0.0097424	0.150138	0.131994	0.921045	0.988165	-1.37626	0.293614	1	Smoc2		ENSMUSG00000026553	0.0723043	0.323346	0.672719	0.119303	0.103329	0.61259	-0.0469989	0.521266	0.998804	0.123237	0.145264	0.527625	0.170236	0.0442909	0.441195	-0.050933	0.547065	1	Copa			ENSMUSG00000033623	0.21956	0.0231473	0.218887	0.246032	0.0110193	0.297601
ENSMUSG00000028757	-0.0931608	0.268494	0.628749	0.149644	0.0738096	0.559348	-0.242805	0.00398768	0.449564	-0.0528103	0.587234	0.877648	0.189994	0.0498202	0.466734	-0.0403504	0.6766	1	Ddost		ENSMUSG00000028228	0.0650024	0.626027	0.857278	0.151488	0.256011	0.792362	-0.0864855	0.517284	0.998804	-0.218059	0.153331	0.540357	-0.131574	0.388884	0.858039	0.283062	0.0635169	1	Cpne3			ENSMUSG00000025050	0.153381	0.311866	0.664269	0.117733	0.439029	0.890026
ENSMUSG00000086424	1.31776	0.361308	NA	-3.44557	0.0407975	NA	4.76332	0.00397191	0.449564	1.81968	0.288898	NA	-2.94364	0.125803	NA	-0.501926	0.773675	1	Gm15569		ENSMUSG00000036596	-3.10696	0.303728	NA	-1.09967	0.712296	NA	-2.00729	0.51446	0.998804	-1.6988	0.633008	NA	0.308488	0.930256	NA	-1.40816	0.685225	1	Cpz			ENSMUSG00000038542	-0.0230839	0.865791	0.956651	0.0157569	0.908249	0.990106
ENSMUSG00000105861	0.115529	0.746307	0.908943	-0.943416	0.0103332	0.290112	1.05895	0.0039962	0.449564	0.239425	0.562801	0.867704	-0.819521	0.052735	0.475724	-0.123896	0.764591	1	Gm43508		ENSMUSG00000051451	0.140092	0.141996	0.483791	0.20061	0.0355727	0.44383	-0.0605171	0.525854	0.998804	0.133636	0.225351	0.633911	0.194154	0.0782599	0.547497	0.00645601	0.95331	1	Crebzf			ENSMUSG00000019795	2.64019	0.198326	NA	2.27851	0.272319	NA
ENSMUSG00000030077	0.568664	4.62969e-07	0.000608249	0.244517	0.0306602	0.423056	0.324147	0.00404548	0.450185	0.879674	1.79397e-11	3.71845e-08	0.555528	2.27494e-05	0.00598778	-0.31101	0.0177472	1	Chl1		ENSMUSG00000049796	-2.93247	0.000112304	NA	-3.46891	9.79921e-06	0.0153717	0.536439	0.515302	0.998804	-1.47251	0.0941014	NA	-2.00895	0.025848	NA	-1.45996	0.083002	1	Crh			ENSMUSG00000051285	-0.0324015	0.761656	0.914803	0.0084668	0.936842	0.995855
ENSMUSG00000041132	-0.0161709	0.92107	0.974275	-0.489974	0.00290148	0.190826	0.473803	0.00403536	0.450185	0.022728	0.904048	0.977589	-0.451075	0.0174094	0.301654	-0.0388989	0.836357	1	N4bp2l1		ENSMUSG00000055177	0.164621	0.891255	NA	-0.642536	0.611107	NA	0.807157	0.522254	0.998804	-1.00966	0.448139	NA	-1.81682	0.18964	NA	1.17428	0.37841	1	Cstl1			ENSMUSG00000027589	0.0329552	0.675272	0.880019	-0.000441518	0.995535	0.999781
ENSMUSG00000019368	1.82426	0.055132	NA	-1.056	0.303681	0.827977	2.88026	0.00405032	0.450185	0.302847	0.777225	NA	-2.57741	0.0235145	NA	1.52142	0.164085	1	Sec14l4		ENSMUSG00000087382	0.0769849	0.979939	NA	-1.93908	0.536673	NA	2.01606	0.520827	0.998804	2.78037	0.445891	NA	0.764308	0.836874	NA	-2.70338	0.458426	1	Ctcflos			ENSMUSG00000027342	0.0545169	0.762156	0.915072	-0.0338136	0.851673	0.98265
ENSMUSG00000031878	-0.0235681	0.812308	0.934747	-0.312338	0.0018288	0.161621	0.28877	0.0040677	0.450315	0.0238947	0.835023	0.958106	-0.264875	0.0219035	0.333466	-0.0474629	0.678407	1	Nae1		ENSMUSG00000005609	0.106382	0.323412	0.672719	0.0372936	0.729726	0.967535	0.0690888	0.522194	0.998804	0.069797	0.574648	0.871718	0.000708171	0.995463	0.999804	0.0365855	0.768605	1	Ctr9			ENSMUSG00000067608	0.0659196	0.853821	0.95225	-0.077237	0.830101	0.980695
ENSMUSG00000097785	0.239854	0.0828074	0.379874	-0.16547	0.243841	0.782273	0.405324	0.00409494	0.451532	0.027888	0.859961	0.965527	-0.377436	0.019305	0.313241	0.211966	0.181886	1	B230217O12Rik		ENSMUSG00000024087	-0.294477	0.522737	0.807226	-0.59105	0.204484	0.745536	0.296573	0.527997	0.998804	-0.17729	0.739258	0.931484	-0.473863	0.377588	0.851838	-0.117187	0.824685	1	Cyp1b1			ENSMUSG00000021140	0.192596	0.00998081	0.137908	0.147387	0.0489062	0.492305
ENSMUSG00000044847	0.425472	0.117415	0.444719	-0.365457	0.187502	0.72688	0.790929	0.00412062	0.452568	0.423665	0.177823	0.578095	-0.367264	0.24992	0.767317	0.00180689	0.995435	1	Lsm11		ENSMUSG00000052914	0.161352	0.334695	0.681482	0.0515465	0.75883	0.972092	0.109805	0.51275	0.998804	0.209947	0.277937	0.684303	0.100142	0.605826	0.931076	-0.0485951	0.801836	1	Cyp2j6			ENSMUSG00000060212	0.0951041	0.241433	0.604476	0.123607	0.128138	0.656682
ENSMUSG00000021048	-0.117295	0.163363	0.517342	0.124286	0.137793	0.669061	-0.241581	0.004172	0.456407	-0.104775	0.280644	0.686073	0.136806	0.157422	0.677841	-0.0125198	0.896893	1	Mthfd1		ENSMUSG00000024295	-2.15381	0.218232	NA	-0.987397	0.556014	NA	-1.16641	0.513318	0.998804	-1.53365	0.445843	NA	-0.367244	0.850558	NA	-0.620154	0.746334	1	Cyp4f41-ps			ENSMUSG00000004630	2.52188	0.298239	NA	3.79181	0.110215	NA
ENSMUSG00000086231	-3.45116	0.0359731	NA	1.17839	0.401465	NA	-4.62955	0.00418898	0.456467	-4.37718	0.0151597	NA	0.252376	0.873517	NA	0.926014	0.566331	1	Rapgef4os3		ENSMUSG00000079057	-0.514227	0.0616729	0.332242	-0.332736	0.225222	0.766315	-0.181491	0.514919	0.998804	-0.275016	0.388277	0.768398	-0.0935249	0.768718	0.964233	-0.239212	0.447584	1	Cyp4v3			ENSMUSG00000027419	0.045551	0.665364	0.875722	0.00625096	0.95269	0.996637
ENSMUSG00000033940	-0.502205	6.32618e-05	0.00912179	-0.14182	0.256323	0.792838	-0.360385	0.00427392	0.460308	-0.409845	0.00467256	0.0966091	-0.0494597	0.731891	0.956873	-0.0923606	0.52082	1	Brk1		ENSMUSG00000110580	0.816289	0.514389	NA	-0.010894	0.993268	NA	0.827183	0.512673	0.998804	-0.813772	0.555695	NA	-1.64095	0.24672	NA	1.63006	0.246422	1	D830024N08Rik			ENSMUSG00000086171	-0.267946	0.192457	0.551404	-0.155401	0.44916	0.894596
ENSMUSG00000032332	0.78562	0.0102923	0.140579	-0.0954473	0.759312	0.972124	0.881068	0.00425513	0.460308	1.20234	0.000813131	0.034135	0.321268	0.377001	0.851809	-0.416716	0.249588	1	Col12a1		ENSMUSG00000107994	0.357314	0.596239	NA	-0.0814918	0.905516	0.98985	0.438806	0.51968	0.998804	-0.280411	0.713371	NA	-0.719218	0.352849	NA	0.637726	0.406234	1	D830050J10Rik			ENSMUSG00000087115	-0.899784	0.511564	NA	-1.07758	0.441972	NA
ENSMUSG00000094704	0.121427	0.853573	NA	-2.29077	0.00664623	NA	2.4122	0.00426247	0.460308	-1.0294	0.154374	NA	-3.4416	0.000121445	NA	1.15082	0.111349	1	Gm24487		ENSMUSG00000026554	0.0299309	0.675676	0.880151	-0.0151899	0.832156	0.980936	0.0451208	0.529463	0.998804	0.0319603	0.69887	0.920204	-0.0131605	0.873608	0.97959	-0.00202939	0.980386	1	Dcaf8			ENSMUSG00000035382	-0.0858917	0.444371	0.761021	-0.0737214	0.512203	0.91226
ENSMUSG00000097596	-0.974725	0.000182393	0.0170872	-0.224963	0.37808	0.862401	-0.749762	0.00431627	0.463074	-0.820141	0.00623393	0.114729	-0.0703786	0.811626	0.970307	-0.154584	0.598178	1	Gm26673		ENSMUSG00000020705	0.0702847	0.41136	0.73903	0.0143734	0.86687	0.985958	0.0559113	0.51463	0.998804	0.0301205	0.760335	0.937745	-0.0257908	0.794271	0.968366	0.0401642	0.684032	1	Ddx42			ENSMUSG00000024892	-0.124895	0.269292	0.629461	-0.132646	0.241289	0.780955
ENSMUSG00000061740	-0.341166	0.0652322	0.343391	0.185846	0.311681	0.831031	-0.527012	0.00440622	0.470906	-0.228503	0.285167	0.688078	0.298509	0.16035	0.679398	-0.112663	0.596166	1	Cyp2d22		ENSMUSG00000026502	-0.0520086	0.970304	NA	0.810255	0.54671	NA	-0.862264	0.525701	0.998804	1.85404	0.31922	NA	2.71631	0.136042	NA	-1.90605	0.3031	1	Desi2			ENSMUSG00000029998	-0.035272	0.739735	0.906437	-0.0289547	0.785234	0.976151
ENSMUSG00000002274	-0.567563	9.64731e-05	0.0121191	-0.150182	0.297571	0.825118	-0.417381	0.00443273	0.471924	-0.685725	4.00807e-05	0.00461297	-0.268344	0.105482	0.610934	0.118162	0.4733	1	Metrn		ENSMUSG00000036186	-0.172026	0.290565	0.647426	-0.0679407	0.676169	0.955591	-0.104085	0.525529	0.998804	-0.11083	0.555657	0.864221	-0.00674477	0.971377	0.996137	-0.061196	0.743397	1	Dipk1b			ENSMUSG00000005615	0.016861	0.87974	0.961869	-0.0211414	0.84998	0.98238
ENSMUSG00000009670	-2.92388	0.0229648	NA	0.705291	0.491202	NA	-3.62917	0.00446723	0.472108	-2.60461	0.068667	NA	1.02456	0.393732	NA	-0.319272	0.792088	1	Tex11		ENSMUSG00000029754	-0.331056	0.0588446	0.324713	-0.21562	0.218295	0.760679	-0.115436	0.511865	0.998804	-0.381936	0.0586802	0.365092	-0.2665	0.186971	0.711415	0.0508799	0.800447	1	Dlx6			ENSMUSG00000035246	0.177966	0.094558	0.403801	0.189718	0.0751178	0.561112
ENSMUSG00000018965	0.318289	0.016426	0.182978	-0.0590738	0.656396	0.950389	0.377363	0.00446843	0.472108	0.332502	0.0299884	0.262286	-0.0448614	0.769822	0.96471	-0.0142124	0.926112	1	Ywhah		ENSMUSG00000052861	1.01035	0.335956	0.682532	0.336701	0.748525	0.970313	0.673647	0.521154	0.998804	0.27117	0.822997	0.956595	-0.402477	0.739921	0.958749	0.739178	0.542099	1	Dnah6			ENSMUSG00000025137	-0.0731815	0.52112	0.805933	-0.0743943	0.514981	0.912791
ENSMUSG00000078532	0.36765	0.491933	NA	-1.26125	0.0287143	0.412295	1.6289	0.00448993	0.472582	0.723909	0.249345	NA	-0.904995	0.173047	NA	-0.356259	0.572644	1	Nkain1		ENSMUSG00000031701	-0.00822889	0.917204	0.973324	-0.0600653	0.448565	0.894185	0.0518364	0.513589	0.998804	0.00727223	0.936594	0.986044	-0.0445641	0.626251	0.935356	-0.0155011	0.865237	1	Dnaja2			ENSMUSG00000026285	1.35755	0.292995	NA	1.12508	0.387375	NA
ENSMUSG00000020908	-0.107166	0.833845	NA	-1.73676	0.00232109	0.172514	1.6296	0.00451145	0.473055	1.19907	0.0601864	NA	-0.430527	0.530542	NA	-1.30624	0.0396126	1	Myh3		ENSMUSG00000029005	-0.194218	0.821305	NA	0.357745	0.673101	NA	-0.551963	0.519194	0.998804	-1.33232	0.166685	NA	-0.780356	0.412762	NA	1.1381	0.233847	1	Draxin			ENSMUSG00000027835	-0.109143	0.330324	0.678056	-0.120715	0.283187	0.813689
ENSMUSG00000117545	-0.49282	0.639124	NA	-4.37631	0.00125261	NA	3.88349	0.0045468	0.473191	2.23939	0.119218	NA	-1.6441	0.325911	NA	-2.73221	0.0552917	1	Gm30794		ENSMUSG00000026131	0.132982	0.126118	0.457613	0.0772761	0.374133	0.861296	0.0557063	0.521725	0.998804	0.0674211	0.501827	0.839856	0.0117149	0.907106	0.985542	0.0655612	0.513702	1	Dst			ENSMUSG00000014771	-0.0688285	0.738875	0.906353	-0.185019	0.372866	0.860888
ENSMUSG00000019173	-0.342429	2.98712e-05	0.00589671	-0.108039	0.186064	0.724265	-0.23439	0.00453662	0.473191	-0.319238	0.000736574	0.03189	-0.0848479	0.368197	0.846098	-0.023191	0.804735	1	Rab5c		ENSMUSG00000030203	0.128586	0.341083	0.686472	0.215094	0.111225	0.631001	-0.0865084	0.521693	0.998804	0.366749	0.0197118	0.211835	0.453257	0.00395081	0.142109	-0.238163	0.13004	1	Dusp16			ENSMUSG00000009030	0.00822072	0.950868	0.984316	-0.0261225	0.845224	0.981536
ENSMUSG00000079499	0.422151	0.0702544	0.354645	-0.245839	0.299826	0.825617	0.66799	0.00460732	0.474494	0.406323	0.131933	0.509339	-0.261667	0.337995	0.8259	0.0158274	0.953408	1	6530402F18Rik		ENSMUSG00000086782	0.180093	0.515899	0.802491	0.361606	0.191281	0.729801	-0.181513	0.511345	0.998804	0.140834	0.659908	0.90577	0.322347	0.313202	0.811234	0.0392592	0.902457	1	E130102H24Rik			ENSMUSG00000038170	0.0984365	0.217264	0.579691	0.0825775	0.300818	0.826173
ENSMUSG00000050708	-0.372541	0.000617713	0.0319094	-0.0642538	0.553995	0.925383	-0.308287	0.00469446	0.474494	-0.202982	0.106482	0.474819	0.105305	0.401587	0.862599	-0.169558	0.176142	1	Ftl1		ENSMUSG00000035105	-0.052928	0.91187	0.971638	0.253453	0.594407	0.932616	-0.306381	0.521285	0.998804	-0.278514	0.612012	0.88901	0.0278668	0.959384	0.993974	0.225586	0.680396	1	Egln3			ENSMUSG00000025386	0.245141	0.90092	NA	-0.0192384	0.992292	NA
ENSMUSG00000068120	-1.96146	5.39441e-05	0.00813835	-0.567543	0.215184	0.756986	-1.39392	0.004713	0.474494	-1.96543	0.000361376	0.0195828	-0.571511	0.277828	0.78805	0.0039681	0.993907	1	Gm10231		ENSMUSG00000039850	-0.176505	0.201311	0.561787	-0.084894	0.538693	0.91949	-0.0916106	0.510519	0.998804	-0.0550627	0.730615	0.929552	0.036548	0.819189	0.972204	-0.121442	0.444814	1	Endov			ENSMUSG00000069094	0.0540633	0.665261	0.875722	0.0473126	0.705585	0.963648
ENSMUSG00000114440	1.7094	0.0513478	NA	-0.936701	0.331716	NA	2.64611	0.004633	0.474494	1.58863	0.11854	NA	-1.05747	0.333864	NA	0.120772	0.908063	1	Gm47505		ENSMUSG00000033857	-0.0532542	0.807586	0.932548	0.0849385	0.697163	0.961486	-0.138193	0.528835	0.998804	0.440915	0.0872144	0.436654	0.579108	0.0244946	0.344796	-0.494169	0.0543259	1	Engase			ENSMUSG00000025584	-0.309091	0.0394875	0.271581	-0.225843	0.132444	0.659957
ENSMUSG00000113750	0.0656269	0.853718	0.95225	-0.986877	0.00782472	0.264129	1.0525	0.00461053	0.474494	0.0703612	0.864137	0.966923	-0.982143	0.0206473	0.32545	-0.00473429	0.990805	1	Gm5628		ENSMUSG00000040370	-0.185115	0.14589	0.49149	-0.269709	0.0354227	0.44383	0.084594	0.51406	0.998804	-0.240388	0.100512	0.464796	-0.324982	0.0272291	0.358059	0.0552728	0.703275	1	Etfrf1			ENSMUSG00000078931	-0.0494574	0.909483	0.970464	0.123751	0.775231	0.975495
ENSMUSG00000069227	0.372315	0.0733371	0.361225	-0.218674	0.295487	0.823485	0.590989	0.00462152	0.474494	0.859913	0.000370889	0.0198453	0.268924	0.267462	0.781796	-0.487599	0.0438008	1	Gprin1		ENSMUSG00000030275	0.0281218	0.715115	0.896325	0.0786114	0.307637	0.82969	-0.0504896	0.51244	0.998804	-0.103254	0.245567	0.654522	-0.0527639	0.552959	0.91163	0.131375	0.13947	1	Etnk1			ENSMUSG00000028019	0.280726	0.189027	0.547154	0.173848	0.418559	0.884113
ENSMUSG00000025757	1.10167	0.0112347	0.148797	-0.137027	0.7581	0.972027	1.2387	0.0046975	0.474494	0.649601	0.19259	0.594386	-0.589098	0.245864	0.765043	0.452071	0.37023	1	Hspa4l		ENSMUSG00000032705	0.189281	0.0844628	0.384003	0.259589	0.0179836	0.35419	-0.0703081	0.521308	0.998804	0.21243	0.093836	0.451404	0.282738	0.0257579	0.352223	-0.023149	0.855213	1	Exd2			ENSMUSG00000032006	-0.327255	0.450274	0.763909	-0.0828285	0.848093	0.981876
ENSMUSG00000038156	0.399755	0.0173938	0.188759	-0.0761571	0.651413	0.948665	0.475912	0.00469805	0.474494	0.323941	0.0951092	0.45332	-0.151971	0.434604	0.873781	0.0758143	0.696364	1	Spon1		ENSMUSG00000023011	0.142757	0.313108	0.665202	0.0519688	0.713593	0.9652	0.0907886	0.521359	0.998804	0.272547	0.0955384	0.454511	0.181758	0.266473	0.780956	-0.129789	0.427347	1	Faim2			ENSMUSG00000029231	-0.121422	0.1219	0.45099	-0.115003	0.143955	0.678195
ENSMUSG00000025503	-0.439162	6.62627e-06	0.00244171	-0.162247	0.0949047	0.592613	-0.276914	0.00470513	0.474494	-0.274245	0.0149276	0.187099	0.00266957	0.981049	0.997277	-0.164917	0.140734	1	Taldo1		ENSMUSG00000026483	0.00796503	0.976422	0.992486	-0.166135	0.542978	0.920838	0.1741	0.525885	0.998804	-0.0183831	0.952819	0.991194	-0.192483	0.539649	0.908763	0.0263481	0.932154	1	Fam129a			ENSMUSG00000031595	0.624837	0.302909	NA	0.624197	0.304532	0.828157
ENSMUSG00000100929	0.400451	0.457128	NA	-1.22046	0.0345974	0.441234	1.62092	0.00474069	0.475558	0.0396044	0.948766	NA	-1.58131	0.0150983	NA	0.360847	0.560394	1	Gm28064		ENSMUSG00000026153	0.0875502	0.336979	0.683921	0.145071	0.111824	0.631925	-0.0575208	0.528689	0.998804	0.101119	0.337282	0.730227	0.158639	0.132394	0.651065	-0.0135684	0.897497	1	Fam135a			ENSMUSG00000031299	0.0960823	0.188863	0.547094	0.139088	0.0572764	0.517506
ENSMUSG00000044442	-0.355653	0.0463969	0.291004	0.148699	0.4006	0.873557	-0.504352	0.00477324	0.477101	-0.595609	0.00362007	0.0837212	-0.0912569	0.653472	0.942411	0.239956	0.237479	1	N6amt1		ENSMUSG00000057497	-0.134845	0.450711	0.764415	-0.252968	0.158614	0.693481	0.118123	0.512017	0.998804	0.0963903	0.641894	0.897839	-0.0217324	0.91672	0.987787	-0.231235	0.263163	1	Fam136a			ENSMUSG00000022844	0.180671	0.427331	0.750635	0.0851196	0.710032	0.964277
ENSMUSG00000030519	0.260872	0.00979997	0.136406	-0.0247255	0.807362	0.978977	0.285598	0.00479506	0.477564	0.308861	0.00817424	0.13541	0.023263	0.842567	0.975864	-0.0479884	0.681453	1	Apba2		ENSMUSG00000078235	-0.24643	0.148665	0.495923	-0.355433	0.0382726	0.453941	0.109004	0.528622	0.998804	0.000923495	0.99628	0.999648	-0.10808	0.58685	0.92415	-0.247353	0.208894	1	Fam43b			ENSMUSG00000020571	-0.0742707	0.595782	0.84329	-0.0959576	0.493493	0.90759
ENSMUSG00000105700	0.771596	0.0021182	0.0637458	0.0625905	0.805099	0.978977	0.709006	0.00483701	0.480021	0.58915	0.0419576	0.309676	-0.119856	0.681358	0.944259	0.182447	0.531281	1	Gm42772		ENSMUSG00000050503	0.862561	0.252172	NA	0.383551	0.616125	0.939351	0.479009	0.522071	0.998804	-1.00513	0.226006	NA	-1.48414	0.0775702	NA	1.86769	0.0271476	1	Fbxl22			ENSMUSG00000050890	0.214941	0.173506	0.530627	0.124524	0.432572	0.887118
ENSMUSG00000025144	-0.580062	0.000870018	0.0387813	-0.0864774	0.614391	0.938984	-0.493584	0.00494194	0.484736	-0.129045	0.52611	0.851325	0.364539	0.0702308	0.521993	-0.451017	0.0242345	1	Cenpx		ENSMUSG00000070524	-0.54605	0.51504	NA	-0.00803716	0.99228	0.999246	-0.538013	0.522675	0.998804	2.80894	0.0184338	NA	3.34696	0.00477679	NA	-3.35499	0.00460587	0.911994	Fcrlb			ENSMUSG00000006494	-0.124742	0.35039	0.693917	-0.100005	0.454589	0.896769
ENSMUSG00000036570	-0.978468	7.01756e-06	0.0024549	-0.363759	0.0927502	0.592613	-0.614708	0.0049543	0.484736	-0.880045	0.000455482	0.0228708	-0.265336	0.288219	0.79411	-0.0984228	0.692608	1	Fxyd1		ENSMUSG00000022788	0.403369	0.00777541	0.121405	0.307933	0.0425089	0.471531	0.0954361	0.528379	0.998804	0.775546	1.07479e-05	0.00186977	0.68011	0.000115683	0.0169757	-0.372177	0.0350475	1	Fgd4			ENSMUSG00000028273	0.0718399	0.573592	0.833557	0.0763935	0.550164	0.92445
ENSMUSG00000105530	0.466305	0.0438907	0.284415	-0.188747	0.419942	0.884244	0.655052	0.00492326	0.484736	0.345311	0.195958	0.59808	-0.309741	0.250087	0.767317	0.120994	0.651616	1	Gm43829		ENSMUSG00000025551	0.0126163	0.919281	0.973804	-0.0674485	0.588621	0.932091	0.0800648	0.521295	0.998804	-0.0570595	0.691187	0.918665	-0.137124	0.340385	0.827363	0.0696758	0.627358	1	Fgf14			ENSMUSG00000021493	-0.22811	0.146754	0.492706	-0.219297	0.163358	0.699352
ENSMUSG00000043991	0.346497	1.15875e-05	0.00320241	0.124107	0.116951	0.640647	0.22239	0.00490599	0.484736	0.252466	0.00564495	0.10859	0.0300764	0.741967	0.958817	0.0940309	0.303129	1	Pura		ENSMUSG00000000182	0.519494	0.60048	NA	-0.138857	0.891293	NA	0.658351	0.512239	0.998804	0.474071	0.679537	NA	-0.18428	0.874685	NA	0.0454227	0.968701	1	Fgf23			ENSMUSG00000024122	0.00436171	0.967644	0.988771	0.0220559	0.837538	0.981536
ENSMUSG00000032878	0.520643	0.000370324	0.0245459	0.110065	0.453608	0.896159	0.410578	0.005028	0.490221	0.532295	0.00164205	0.051667	0.121716	0.473019	0.888285	-0.0116517	0.945199	1	Ccdc85a		ENSMUSG00000040242	-0.0398826	0.678602	0.881002	-0.103462	0.283223	0.813689	0.0635797	0.510311	0.998804	-0.139455	0.208931	0.615036	-0.203034	0.0676978	0.517502	0.0995721	0.369033	1	Fgfr1op2			ENSMUSG00000029202	0.220246	0.0062236	0.109026	0.236267	0.00337067	0.196896
ENSMUSG00000034543	0.0690051	0.450148	0.763909	-0.188785	0.0403497	0.461552	0.25779	0.00515967	0.5013	0.0935716	0.375609	0.760257	-0.164219	0.122103	0.638307	-0.0245665	0.81593	1	Morc2a		ENSMUSG00000028354	0.115346	0.178138	0.534932	0.0591781	0.49031	0.906774	0.0561682	0.512643	0.998804	0.122554	0.215524	0.623702	0.0663859	0.502758	0.897759	-0.00720784	0.941932	1	Fmn2			ENSMUSG00000034021	0.111941	0.114943	0.440441	0.0828776	0.243785	0.782273
ENSMUSG00000068855	0.240096	0.516585	0.802491	-0.820177	0.031083	0.424457	1.06027	0.00522774	0.506144	0.459841	0.285012	0.688078	-0.600433	0.171359	0.693743	-0.219745	0.609966	1	Hist2h2ac		ENSMUSG00000021250	0.189832	0.707124	0.893118	-0.134584	0.790257	0.976643	0.324417	0.521331	0.998804	0.429879	0.461786	0.81748	0.105463	0.856885	0.976897	-0.240047	0.681175	1	Fos			ENSMUSG00000026784	0.0221807	0.894585	0.966527	0.102471	0.540453	0.920129
ENSMUSG00000036907	2.99791	2.54641e-06	0.00156387	1.28595	0.0485022	0.490718	1.71197	0.00527837	0.508529	1.69551	0.0168112	0.196558	-0.0164562	0.981822	0.997401	1.3024	0.0793678	1	C1ql2		ENSMUSG00000042903	0.0798391	0.657836	0.871978	-0.0383947	0.832178	0.980936	0.118234	0.51441	0.998804	0.00617351	0.976299	0.996245	-0.11206	0.591117	0.925713	0.0736656	0.722777	1	Foxo4			ENSMUSG00000038240	-0.296386	0.0690551	0.351587	-0.295281	0.0706131	0.552002
ENSMUSG00000032572	-2.49484	6.31627e-06	0.00243573	-0.949083	0.0824864	0.575083	-1.54576	0.00529584	0.508529	-3.04661	1.60785e-06	0.000503044	-1.50085	0.0171879	0.300327	0.551768	0.379832	1	Col6a4		ENSMUSG00000027238	0.191924	0.0750316	0.365289	0.262051	0.0150828	0.338515	-0.0701275	0.514976	0.998804	0.0378248	0.760758	0.937745	0.107952	0.3849	0.856772	0.154099	0.215176	1	Frmd5			ENSMUSG00000022680	-0.0400214	0.589944	0.842034	-0.0580102	0.435501	0.88811
ENSMUSG00000106879	-1.75538	0.0325582	NA	0.519232	0.486801	NA	-2.27461	0.00532558	0.508529	-0.0499972	0.960507	NA	2.22461	0.0191984	NA	-1.70538	0.0739295	1	Gm2566		ENSMUSG00000086284	-2.27619	0.482864	NA	-0.219476	0.945254	NA	-2.05671	0.526566	0.998804	-0.22396	0.952834	NA	1.83275	0.624637	NA	-2.05223	0.583422	1	Frmpd1os			ENSMUSG00000002791	-0.262611	0.832775	NA	-0.341262	0.785216	NA
ENSMUSG00000063760	0.371531	0.00224085	0.0658222	0.031082	0.800383	0.978528	0.340449	0.00531967	0.508529	0.409044	0.00369019	0.084699	0.0685952	0.62919	0.936532	-0.0375132	0.790993	1	Rnf217		ENSMUSG00000029298	-0.2363	0.460129	0.770847	-0.033002	0.917436	0.9916	-0.203298	0.5285	0.998804	-0.492916	0.176755	0.576661	-0.289618	0.425645	0.871294	0.256616	0.477432	1	Gbp9			ENSMUSG00000116165	-0.0585458	0.577582	0.835732	0.00564137	0.957218	0.996718
ENSMUSG00000020990	0.562267	0.0130931	0.161061	-0.0723669	0.752967	0.971057	0.634633	0.00539192	0.5131	0.637637	0.015298	0.189448	0.00300338	0.990984	0.998815	-0.0753703	0.775709	1	Cdkl1		ENSMUSG00000061666	-0.0606052	0.63222	0.860924	-0.140794	0.268007	0.800446	0.0801888	0.52964	0.998804	0.103953	0.47885	0.827311	0.0237638	0.871755	0.979239	-0.164558	0.260961	1	Gdpd1			ENSMUSG00000027400	-0.699423	0.00967575	0.135281	-0.792598	0.00339207	0.196896
ENSMUSG00000093751	0.702701	0.0939879	0.402923	-0.501614	0.255358	0.792246	1.20432	0.00548827	0.516958	1.20755	0.0159172	0.192656	0.00323024	0.995034	0.999804	-0.504844	0.319595	1	Gm3307		ENSMUSG00000027603	0.139004	0.316549	0.66741	0.0506195	0.715762	0.9652	0.0883844	0.524825	0.998804	0.189347	0.237824	0.646246	0.100962	0.529579	0.908264	-0.050343	0.753671	1	Ggt7			ENSMUSG00000015668	-0.0136164	0.917012	0.973324	-0.0474893	0.717697	0.96561
ENSMUSG00000041633	0.497606	0.0750027	0.365256	-0.301982	0.301607	0.826623	0.799588	0.00547055	0.516958	0.256736	0.422267	0.79333	-0.542853	0.101213	0.601564	0.240871	0.457192	1	Kctd12b		ENSMUSG00000029276	0.285982	0.0175269	0.189462	0.209581	0.0834982	0.576722	0.0764012	0.525536	0.998804	0.023066	0.866973	0.966923	-0.0533352	0.699796	0.949779	0.262916	0.0573947	1	Glmn			ENSMUSG00000022197	-0.338944	0.201881	0.562671	-0.193032	0.467317	0.898572
ENSMUSG00000047789	0.219747	0.184389	0.543756	-0.242376	0.145624	0.681221	0.462123	0.00548276	0.516958	-0.0430299	0.821463	0.956085	-0.505153	0.00836314	0.211295	0.262777	0.168495	1	Slc38a9		ENSMUSG00000031163	-0.548035	0.754859	NA	-1.74671	0.35074	NA	1.19867	0.528411	0.998804	-1.05258	0.59778	NA	-2.25126	0.283345	NA	0.50455	0.797554	1	Glod5			ENSMUSG00000002006	-0.0840245	0.347029	0.692291	-0.0597072	0.504292	0.910331
ENSMUSG00000049804	0.318904	0.00466056	0.0938282	0.00566211	0.960138	0.996777	0.313242	0.00557328	0.519073	0.663984	4.0977e-07	0.000174968	0.350742	0.00769916	0.199365	-0.34508	0.00860969	1	Armcx4		ENSMUSG00000100720	0.0820812	0.929571	NA	0.664177	0.461905	NA	-0.582096	0.520177	0.998804	-0.640052	0.531719	NA	-0.0579568	0.953783	NA	0.722134	0.479531	1	Gm10075			ENSMUSG00000074818	-0.13171	0.469729	0.775934	-0.134292	0.462535	0.897938
ENSMUSG00000034762	-0.750578	0.182391	NA	0.785375	0.139497	0.672788	-1.53595	0.00556642	0.519073	-1.01491	0.111491	NA	0.52104	0.393142	NA	0.264336	0.668958	1	Glis1		ENSMUSG00000066724	-0.764734	0.178006	0.534727	-1.14303	0.0464255	0.482027	0.378298	0.515267	0.998804	-0.788475	0.227531	0.636305	-1.16677	0.0765401	0.54262	0.0237404	0.970719	1	Gm10175			ENSMUSG00000074746	0.202009	0.0476725	0.294196	0.152162	0.136139	0.666579
ENSMUSG00000081046	0.294661	0.652003	NA	-1.69083	0.0189572	0.361433	1.98549	0.00568567	0.519073	0.6995	0.36214	NA	-1.28599	0.119307	NA	-0.404839	0.599077	1	Gm12846		ENSMUSG00000102207	-0.949612	0.752104	NA	-2.91775	0.339254	NA	1.96814	0.52547	0.998804	-0.47889	0.890647	NA	-2.44703	0.4874	NA	-0.470722	0.891217	1	Gm10344			ENSMUSG00000030887	-0.686963	0.196894	NA	-0.403835	0.442811	0.891348
ENSMUSG00000065687	-0.393536	0.25239	0.61355	-1.39899	0.000100092	0.0371102	1.00546	0.00569753	0.519073	0.303321	0.453973	0.81158	-0.702135	0.0934316	0.584763	-0.696857	0.0825668	1	Gm23734		ENSMUSG00000073569	1.83707	0.261017	NA	2.77891	0.0833257	NA	-0.941839	0.515889	0.998804	0.843937	0.635538	NA	1.78578	0.308468	NA	0.993134	0.602901	1	Gm10540			ENSMUSG00000038298	0.0741468	0.949448	NA	-0.404543	0.73464	NA
ENSMUSG00000022332	0.268049	0.0246608	0.224684	-0.0636177	0.595717	0.932616	0.331666	0.00559368	0.519073	0.400429	0.00374922	0.0850708	0.0687628	0.619968	0.934573	-0.132381	0.338544	1	Khdrbs3		ENSMUSG00000080895	1.27259	0.0669469	NA	0.853227	0.228401	NA	0.41936	0.529678	0.998804	-0.18365	0.805148	NA	-0.60301	0.425876	NA	1.45624	0.0624194	1	Gm11645			ENSMUSG00000028716	-0.815068	0.759794	NA	-1.09406	0.682741	NA
ENSMUSG00000031447	-0.238698	0.000370794	0.0245459	-0.0528835	0.429783	0.885592	-0.185815	0.00569011	0.519073	-0.130392	0.0923347	0.448606	0.0554226	0.473985	0.88839	-0.108306	0.161042	1	Lamp1		ENSMUSG00000086902	1.83318	0.516678	NA	-0.00292847	0.999197	NA	1.83611	0.518185	0.998804	3.84966	0.250926	NA	2.01355	0.556316	NA	-2.01648	0.554328	1	Gm11728			ENSMUSG00000036218	0.050718	0.816877	0.937078	0.0981613	0.654325	0.94958
ENSMUSG00000049107	2.5055	0.0492645	NA	-1.28681	0.361977	NA	3.79231	0.00565274	0.519073	3.50937	0.0248305	NA	-0.282939	0.866073	NA	-1.00387	0.530403	1	Ntf3		ENSMUSG00000086929	-1.78916	0.583711	NA	0.263654	0.933846	NA	-2.05282	0.529292	0.998804	1.25852	0.744885	NA	3.31133	0.382667	NA	-3.04768	0.421894	1	Gm11788			ENSMUSG00000022085	-1.50361	0.576228	NA	-0.732466	0.781347	NA
ENSMUSG00000010064	-0.267499	0.0729243	0.360159	0.145872	0.326331	0.843046	-0.413372	0.00560813	0.519073	-0.364493	0.0339877	0.28151	0.0488787	0.775558	0.964933	0.0969933	0.571408	1	Slc38a3		ENSMUSG00000086028	-0.26504	0.789096	NA	-0.94433	0.357737	NA	0.67929	0.51308	0.998804	-0.404232	0.72196	NA	-1.08352	0.35336	NA	0.139192	0.901551	1	Gm12243			ENSMUSG00000020717	-0.0756962	0.697599	0.888776	-0.0911353	0.640634	0.946025
ENSMUSG00000040010	0.104122	0.339067	0.685493	0.404437	0.000186231	0.0523225	-0.300315	0.00554233	0.519073	-0.357505	0.00391034	0.0876234	-0.0571903	0.642772	0.939904	0.461627	0.000193862	0.180595	Slc7a5		ENSMUSG00000081975	-0.186472	0.603858	0.848071	0.0411565	0.90832	0.990106	-0.227629	0.528716	0.998804	0.148795	0.723492	0.92904	0.376424	0.368821	0.846476	-0.335267	0.421602	1	Gm12482			ENSMUSG00000070526	1.29949	0.369866	NA	0.525143	0.724623	NA
ENSMUSG00000024743	0.366773	0.0078635	0.121895	-0.0153864	0.911309	0.991164	0.38216	0.00564016	0.519073	0.16128	0.311296	0.711082	-0.220879	0.165861	0.685931	0.205493	0.197195	1	Syt7		ENSMUSG00000101316	-0.214495	0.378451	0.713933	-0.0578743	0.811567	0.978977	-0.156621	0.524206	0.998804	-0.073215	0.795425	0.947222	0.0834057	0.76718	0.963676	-0.14128	0.613397	1	Gm12663			ENSMUSG00000106847	0.0629229	0.500044	0.791296	0.023668	0.799853	0.978528
ENSMUSG00000026496	0.142515	0.128186	0.461307	-0.117636	0.211827	0.754454	0.260151	0.00574056	0.519864	0.142852	0.186866	0.587472	-0.117299	0.280515	0.790486	-0.000337044	0.997516	1	Parp1		ENSMUSG00000087228	0.600961	0.625028	NA	-0.222901	0.860514	NA	0.823863	0.510165	0.998804	0.214982	0.878355	NA	-0.608881	0.672151	NA	0.385979	0.785799	1	Gm12827			ENSMUSG00000020134	0.0399759	0.732158	0.902835	0.100549	0.389446	0.866731
ENSMUSG00000029723	-0.520019	4.76857e-07	0.000608249	-0.232834	0.0235897	0.390548	-0.287186	0.00574363	0.519864	-0.532112	7.6909e-06	0.00154056	-0.244926	0.0388774	0.418993	0.012092	0.918356	1	Tsc22d4		ENSMUSG00000085755	1.08812	0.499114	NA	0.0264269	0.987294	NA	1.06169	0.512309	0.998804	3.22594	0.12614	NA	2.16425	0.313475	NA	-2.13783	0.317656	1	Gm13496			ENSMUSG00000021846	-0.334643	0.0175271	0.189462	-0.257	0.0681169	0.5424
ENSMUSG00000073418	-0.478995	0.00227556	0.0664319	-0.0451504	0.773073	0.975495	-0.433845	0.00577492	0.520999	-0.654745	0.000295315	0.0170032	-0.220901	0.221192	0.746854	0.17575	0.329898	1	C4b		ENSMUSG00000083569	-1.87854	0.361667	NA	-0.499724	0.798296	NA	-1.37881	0.510984	0.998804	-0.489989	0.843465	NA	0.888826	0.710654	NA	-1.38855	0.556691	1	Gm13666			ENSMUSG00000024901	-0.0893565	0.515997	0.802491	-0.160419	0.245623	0.783796
ENSMUSG00000032359	-0.569407	0.00278062	0.0729661	-0.0427161	0.819933	0.979827	-0.526691	0.00595897	0.523994	-0.33384	0.129998	0.506074	0.192851	0.376665	0.851515	-0.235567	0.277972	1	Ctsh		ENSMUSG00000081774	2.73608	0.137025	NA	1.64466	0.385707	NA	1.09142	0.523682	0.998804	0.193352	0.919349	NA	-0.898067	0.647408	NA	2.54272	0.22076	1	Gm13866			ENSMUSG00000063931	-0.142312	0.410532	0.738314	-0.134159	0.438409	0.889701
ENSMUSG00000113121	0.947136	0.247016	NA	-1.52019	0.0953368	NA	2.46733	0.00595537	0.523994	2.34264	0.0231831	NA	-0.124687	0.910339	NA	-1.3955	0.181441	1	Gm35161		ENSMUSG00000090248	-0.67844	0.36899	NA	-1.17886	0.125538	0.653981	0.500418	0.521982	0.998804	0.512726	0.568823	NA	0.0123077	0.989232	NA	-1.19117	0.180493	1	Gm14027			ENSMUSG00000055866	-0.141508	0.396676	0.727193	-0.13718	0.411494	0.879325
ENSMUSG00000103408	-0.280037	0.729019	NA	-3.40133	0.00253047	NA	3.1213	0.00593332	0.523994	-0.178626	0.848439	NA	-3.29992	0.00684343	NA	-0.101412	0.912691	1	Gm37933		ENSMUSG00000086118	-0.23154	0.295906	0.653183	-0.086372	0.695969	0.961286	-0.145168	0.515884	0.998804	-0.0614935	0.810809	0.952462	0.0836747	0.744228	0.959523	-0.170047	0.504524	1	Gm14169			ENSMUSG00000078486	-0.338173	0.560432	NA	-0.131792	0.819662	0.979827
ENSMUSG00000068037	-0.142114	0.780083	0.922468	-1.59375	0.00244657	0.175111	1.45164	0.00592103	0.523994	-0.366606	0.531462	0.853292	-1.81825	0.0024708	0.110923	0.224492	0.700941	1	Mas1		ENSMUSG00000091556	0.0683828	0.917042	NA	-0.352041	0.595817	0.932627	0.420424	0.526787	0.998804	-0.233183	0.757005	NA	-0.653607	0.389716	NA	0.301566	0.688847	1	Gm14569			ENSMUSG00000020430	-0.0241136	0.851602	0.950933	-0.0973208	0.451905	0.895667
ENSMUSG00000065507	-1.7536	0.0157232	NA	0.243846	0.71858	0.965702	-1.99745	0.00590102	0.523994	-1.09557	0.19223	NA	0.901879	0.25833	NA	-0.658032	0.409821	1	Mir204		ENSMUSG00000087644	0.0769322	0.80521	0.931873	-0.125788	0.690654	0.959588	0.20272	0.521998	0.998804	0.0193283	0.95711	0.991739	-0.183391	0.613381	0.933636	0.0576039	0.872491	1	Gm14703			ENSMUSG00000087687	-0.24437	0.166721	0.521222	-0.168196	0.341229	0.850477
ENSMUSG00000024471	-3.10441	0.00507995	NA	-0.0465115	0.960469	NA	-3.0579	0.00593973	0.523994	-2.36894	0.0584807	NA	0.688961	0.532886	NA	-0.735472	0.504214	1	Myot		ENSMUSG00000081748	3.4431	0.298434	NA	1.36021	0.689231	NA	2.08289	0.529334	0.998804	0.627073	0.866823	NA	-1.45582	0.703076	NA	2.81603	0.460934	1	Gm14870			ENSMUSG00000005907	0.114046	0.272611	0.632721	0.0846518	0.417047	0.882573
ENSMUSG00000050663	0.651787	0.0279116	0.237429	-0.168836	0.573556	0.927898	0.820623	0.00591911	0.523994	1.0311	0.00284702	0.0717465	0.210479	0.545974	0.910616	-0.379316	0.274524	1	Trhde		ENSMUSG00000084932	-0.223564	0.849138	NA	0.523368	0.649542	NA	-0.746932	0.521521	0.998804	-1.47639	0.26021	NA	-0.729454	0.571832	NA	1.25282	0.334946	1	Gm15156			ENSMUSG00000030545	-0.144267	0.594435	0.843206	-0.0536533	0.842996	0.981536
ENSMUSG00000024727	1.59367	0.0145667	0.17143	-0.221727	0.74084	0.969165	1.81539	0.00584561	0.523994	0.870357	0.243529	0.653315	-0.945038	0.21498	0.742158	0.723311	0.339143	1	Trpm6		ENSMUSG00000085176	0.402738	0.551394	NA	-0.0423022	0.950724	0.996294	0.44504	0.51303	0.998804	0.400818	0.608434	NA	-0.0442221	0.955341	NA	0.00191985	0.998051	1	Gm15397			ENSMUSG00000028102	0.101564	0.666499	0.876091	0.0973018	0.680393	0.956795
ENSMUSG00000086976	0.485283	0.634356	NA	-3.173	0.0179418	NA	3.65828	0.00603772	0.52844	3.1714	0.0361204	NA	-0.486884	0.780283	NA	-2.68612	0.0773268	1	Gm12316		ENSMUSG00000085573	0.471818	0.680648	NA	-0.282677	0.808921	NA	0.754495	0.515774	0.998804	-0.515908	0.691394	NA	-1.2704	0.335694	NA	0.987726	0.449735	1	Gm15418			ENSMUSG00000069633	0.836766	0.162942	NA	0.793335	0.187564	0.72688
ENSMUSG00000027009	1.4456	4.79725e-06	0.0019887	0.584315	0.0675337	0.540808	0.861284	0.00605651	0.52844	1.17158	0.00130501	0.0445473	0.310296	0.398482	0.861504	0.274019	0.458281	1	Itga4		ENSMUSG00000082738	-0.284157	0.500377	0.791572	-0.00962805	0.98166	0.998486	-0.274529	0.517642	0.998804	-0.510714	0.289357	0.692416	-0.236186	0.622348	0.935356	0.226557	0.634947	1	Gm15422			ENSMUSG00000020283	0.180267	0.132115	0.467108	0.216346	0.0710906	0.553269
ENSMUSG00000041794	0.0957512	0.515267	0.802192	-0.310467	0.035937	0.444146	0.406218	0.00606893	0.52844	0.223634	0.188984	0.589713	-0.182584	0.28558	0.793534	-0.127883	0.452487	1	Myrip		ENSMUSG00000084154	-0.00484994	0.996236	NA	0.634807	0.527714	NA	-0.639657	0.526996	0.998804	-0.41935	0.718411	NA	0.220307	0.84714	NA	0.4145	0.720346	1	Gm15644			ENSMUSG00000003464	-0.110487	0.255781	0.616118	-0.0651489	0.503299	0.910331
ENSMUSG00000028965	-0.239457	0.669711	NA	1.23924	0.0185455	0.357684	-1.47869	0.0060856	0.52844	0.255003	0.703755	NA	1.7337	0.00688367	NA	-0.49446	0.45403	1	Tnfrsf9		ENSMUSG00000087526	0.462701	0.549593	NA	0.93742	0.219735	NA	-0.474719	0.528469	0.998804	-0.17871	0.837359	NA	0.296009	0.731372	NA	0.641412	0.46603	1	Gm15738			ENSMUSG00000067825	-0.0718223	0.693015	0.887106	0.0313188	0.863262	0.985782
ENSMUSG00000102403	1.37462	0.0023985	0.0682124	0.130041	0.780728	0.976151	1.24458	0.00611183	0.529064	1.2532	0.0168759	0.196652	0.0086276	0.98718	0.998534	0.121414	0.820785	1	Gm38187		ENSMUSG00000082212	-0.657089	0.730693	NA	0.568768	0.75852	NA	-1.22586	0.517689	0.998804	-0.79407	0.716251	NA	0.431787	0.839608	NA	0.136981	0.949103	1	Gm15826			ENSMUSG00000019809	0.245122	0.0390029	0.270385	0.182175	0.127125	0.656053
ENSMUSG00000041828	0.0712312	0.526353	0.809126	0.377623	0.000747722	0.107444	-0.306392	0.00627045	0.529079	0.166917	0.199618	0.60306	0.473309	0.000265101	0.0289204	-0.0956861	0.461901	1	Abca8a		ENSMUSG00000085246	-0.917969	0.505492	NA	-0.00522191	0.996881	NA	-0.912747	0.510096	0.998804	-1.17309	0.454194	NA	-0.260342	0.864883	NA	0.25512	0.867013	1	Gm15893			ENSMUSG00000020003	-0.0273651	0.855867	0.952981	0.026182	0.862111	0.985551
ENSMUSG00000037362	0.960467	0.0192855	0.199745	-0.173566	0.679601	0.956545	1.13403	0.00620798	0.529079	1.32367	0.00597959	0.111659	0.189639	0.698683	0.949779	-0.363205	0.455393	1	Ccn3		ENSMUSG00000085068	2.33323	0.0438236	NA	2.96026	0.00975461	NA	-0.627024	0.529306	0.998804	0.212148	0.856374	NA	0.839172	0.469508	NA	2.12109	0.103007	1	Gm15895			ENSMUSG00000029373	-1.33754	0.219773	NA	-1.54143	0.164728	NA
ENSMUSG00000025278	0.0263007	0.829645	0.942466	-0.309544	0.0115274	0.301075	0.335845	0.00614792	0.529079	0.101405	0.47271	0.823196	-0.23444	0.0974797	0.592308	-0.0751041	0.594724	1	Flnb		ENSMUSG00000090036	0.156176	0.890962	NA	-0.624191	0.604525	NA	0.780367	0.516628	0.998804	0.714098	0.60352	NA	-0.0662686	0.963041	NA	-0.557922	0.685293	1	Gm15900			ENSMUSG00000020899	0.126278	0.259449	0.619107	0.128402	0.252368	0.789831
ENSMUSG00000109869	-0.977635	0.574292	NA	3.27732	0.0300021	NA	-4.25496	0.00623921	0.529079	-2.06356	0.263279	NA	2.1914	0.178633	NA	1.08592	0.547739	1	Gm39158		ENSMUSG00000094092	0.855804	0.641616	NA	-0.38351	0.844142	NA	1.23931	0.510325	0.998804	-1.8275	0.339377	NA	-3.06681	0.1291	NA	2.6833	0.175352	1	Gm15921			ENSMUSG00000024346	-0.187971	0.149208	0.496643	-0.220384	0.0914463	0.591011
ENSMUSG00000116029	0.687094	0.169378	0.524456	-0.724341	0.166701	0.702793	1.41144	0.0063881	0.529079	0.580483	0.314878	0.713784	-0.830952	0.164871	0.683689	0.106611	0.854946	1	Gm41414		ENSMUSG00000082848	-0.0122477	0.992443	NA	0.813076	0.516915	NA	-0.825324	0.513462	0.998804	-0.460778	0.75207	NA	0.364546	0.798013	NA	0.44853	0.75727	1	Gm16066			ENSMUSG00000001289	-0.397912	0.00340656	0.0811604	-0.348413	0.0103567	0.290112
ENSMUSG00000030451	0.272739	1.79633e-06	0.00129508	0.116959	0.0409357	0.464481	0.155779	0.00641666	0.529079	0.275594	2.96057e-05	0.00377632	0.119814	0.0697742	0.520935	-0.00285476	0.965521	1	Herc2		ENSMUSG00000082967	1.28353	0.129405	NA	0.76295	0.375035	NA	0.520581	0.52903	0.998804	1.70516	0.0935156	NA	1.18458	0.249243	NA	-0.421628	0.686257	1	Gm16082			ENSMUSG00000033065	-0.0744501	0.398463	0.728749	-0.0767546	0.384273	0.865258
ENSMUSG00000042105	-0.117861	0.13285	0.468093	0.0962818	0.21894	0.761252	-0.214143	0.00636606	0.529079	-0.141671	0.117483	0.488659	0.0724714	0.42281	0.870166	0.0238104	0.792145	1	Inpp5f		ENSMUSG00000087108	0.123215	0.967683	NA	2.00096	0.497795	NA	-1.87774	0.524636	0.998804	-2.23416	0.505985	NA	-0.356414	0.913418	NA	2.35737	0.482815	1	Gm16093			ENSMUSG00000021196	0.0580626	0.363288	0.703027	0.091231	0.153359	0.689059
ENSMUSG00000043557	0.108781	0.563257	0.827793	-0.407846	0.031401	0.426952	0.516627	0.00641566	0.529079	0.263221	0.226823	0.635334	-0.253406	0.247096	0.765687	-0.15444	0.478232	1	Mdga1		ENSMUSG00000083731	-1.33562	0.558918	NA	0.147718	0.94715	NA	-1.48334	0.517112	0.998804	-4.22764	0.0862284	NA	-2.7443	0.255141	NA	2.89202	0.229616	1	Gm16202			ENSMUSG00000027805	0.0304563	0.676893	0.880324	0.0585121	0.423631	0.885266
ENSMUSG00000031732	0.375943	0.000497009	0.028224	0.0809504	0.455996	0.897544	0.294993	0.00639	0.529079	0.553883	9.88914e-06	0.00182671	0.25889	0.0397091	0.421547	-0.177939	0.156853	1	Phlpp2		ENSMUSG00000081316	-0.0761328	0.855812	0.952981	-0.34779	0.413391	0.880421	0.271657	0.525615	0.998804	-0.322718	0.500339	0.83867	-0.594375	0.219706	0.744719	0.246585	0.604693	1	Gm16205			ENSMUSG00000020639	-0.329148	0.0847048	0.384109	-0.231256	0.225541	0.767073
ENSMUSG00000052406	0.183763	0.105647	0.425101	-0.127763	0.26413	0.798712	0.311526	0.0064133	0.529079	0.142813	0.27608	0.682314	-0.168713	0.200703	0.7257	0.0409496	0.755012	1	Rexo4		ENSMUSG00000085731	-0.657668	0.543848	NA	0.0529941	0.960135	NA	-0.710662	0.51345	0.998804	-1.01633	0.409286	NA	-0.305671	0.800771	NA	0.358665	0.766475	1	Gm16229			ENSMUSG00000011752	0.0299566	0.758495	0.913655	0.0346015	0.722994	0.966341
ENSMUSG00000038331	0.881926	0.0115992	0.151979	-0.0752494	0.831524	0.980769	0.957176	0.00636895	0.529079	1.29626	0.00147998	0.0480256	0.339082	0.409934	0.865487	-0.414331	0.31254	1	Satb2		ENSMUSG00000084775	1.54786	0.363867	NA	0.440785	0.80368	NA	1.10707	0.510459	0.998804	-0.670282	0.713275	NA	-1.77736	0.346569	NA	2.21814	0.245091	1	Gm16741			ENSMUSG00000083761	1.13316	0.283217	NA	1.09058	0.303979	NA
ENSMUSG00000028883	-0.107295	0.566635	0.830031	0.404786	0.0302134	0.420975	-0.512082	0.00618353	0.529079	-0.0232266	0.914491	0.980303	0.488855	0.0235583	0.339363	-0.0840688	0.697236	1	Sema3a		ENSMUSG00000090964	-1.73434	0.330737	NA	-0.568835	0.742873	NA	-1.16551	0.517519	0.998804	0.654816	0.765288	NA	1.82032	0.39797	NA	-2.38916	0.263959	1	Gm17206			ENSMUSG00000020475	-0.472998	0.210484	0.572828	-0.352075	0.350803	0.854471
ENSMUSG00000021509	0.0851968	0.934732	NA	-3.62181	0.00760078	NA	3.70701	0.00631627	0.529079	1.42815	0.26342	NA	-2.27885	0.140418	NA	-1.34296	0.292729	1	Slc25a48		ENSMUSG00000094108	0.270027	0.575224	NA	-0.0414819	0.932402	0.995199	0.311509	0.52199	0.998804	0.614322	0.279148	NA	0.302813	0.597647	NA	-0.344295	0.545687	1	Gm17258			ENSMUSG00000050751	0.0725657	0.574805	0.834112	0.072317	0.576317	0.928478
ENSMUSG00000046748	-2.12816	0.123161	NA	1.55405	0.165265	NA	-3.68221	0.00626149	0.529079	-2.84661	0.0582038	NA	0.835599	0.509822	NA	0.718452	0.58146	1	Tmem45a2		ENSMUSG00000097604	0.114089	0.784692	0.923868	0.382417	0.358025	0.856166	-0.268328	0.519003	0.998804	-0.131954	0.783205	0.944834	0.136374	0.775528	0.964933	0.246043	0.607907	1	Gm17322			ENSMUSG00000024477	0.327791	0.00875904	0.127931	0.283058	0.0239045	0.393219
ENSMUSG00000020914	-1.13091	0.0172531	0.18797	0.169761	0.70997	0.964277	-1.30067	0.00619702	0.529079	-0.181713	0.746173	0.933815	1.11896	0.0403748	0.424919	-0.949201	0.0819215	1	Top2a		ENSMUSG00000115843	-0.434134	0.673463	NA	0.236885	0.814932	NA	-0.671019	0.514441	0.998804	0.402485	0.742872	NA	1.0735	0.375632	NA	-0.836619	0.490188	1	Gm17873			ENSMUSG00000062070	0.0652692	0.327435	0.675565	0.0848471	0.203731	0.744666
ENSMUSG00000020087	-0.124119	0.473888	0.778916	0.34727	0.0416446	0.467	-0.47139	0.0062336	0.529079	-0.0833615	0.677153	0.913113	0.388028	0.0497619	0.466734	-0.0407578	0.83741	1	Tysnd1		ENSMUSG00000113318	-3.03138	0.321761	NA	-1.02328	0.734807	NA	-2.00811	0.519105	0.998804	-1.55699	0.666212	NA	0.451118	0.899638	NA	-1.4744	0.676091	1	Gm18113			ENSMUSG00000056131	0.0513538	0.657064	0.871274	0.0932157	0.421256	0.884317
ENSMUSG00000118154	-0.137002	0.492679	0.786219	0.403262	0.0408913	0.464481	-0.540264	0.00654761	0.534541	-0.472337	0.0383224	0.297222	0.0679266	0.76362	0.962824	0.335335	0.139175	1	9330117O12Rik		ENSMUSG00000098900	0.206528	0.572508	0.833487	-0.026533	0.94286	0.995855	0.233061	0.527756	0.998804	0.500493	0.243726	0.653315	0.267432	0.53678	0.908495	-0.293965	0.494479	1	Gm18190			ENSMUSG00000056204	-0.0397731	0.878752	0.961686	-0.132246	0.613555	0.938898
ENSMUSG00000026158	0.39934	0.00532419	0.0997912	0.00949443	0.947267	0.995855	0.389846	0.00655985	0.534541	0.0803908	0.626725	0.893274	-0.309455	0.0615325	0.501883	0.31895	0.0538403	1	Ogfrl1		ENSMUSG00000114653	0.906138	0.0610187	0.330437	0.605342	0.215233	0.757014	0.300796	0.528304	0.998804	1.73903	0.003322	0.0793357	1.43824	0.0158422	0.28585	-0.832894	0.166161	1	Gm18398			ENSMUSG00000030553	-0.712646	0.500385	NA	-0.572101	0.587728	NA
ENSMUSG00000074340	-0.309675	0.393291	0.725262	-1.35088	0.000367672	0.073386	1.04121	0.00651606	0.534541	-0.257231	0.538911	0.85806	-1.29844	0.0027095	0.114294	-0.0524439	0.899544	1	Ovgp1		ENSMUSG00000115764	0.286688	0.863981	NA	1.34845	0.408478	NA	-1.06177	0.512381	0.998804	0.142587	0.94093	NA	1.20435	0.523472	NA	0.144101	0.940582	1	Gm18811			ENSMUSG00000031870	0.179667	0.172947	0.530193	0.146989	0.26599	0.799197
ENSMUSG00000005803	-0.432979	0.0544263	0.31153	0.179483	0.415887	0.881544	-0.612462	0.00654686	0.534541	-0.513682	0.0464997	0.325812	0.0987797	0.697477	0.949476	0.0807033	0.750676	1	Sqor		ENSMUSG00000114593	0.945317	0.299483	NA	1.51892	0.0917824	NA	-0.573606	0.511119	0.998804	-0.594686	0.552073	NA	-0.0210801	0.983024	NA	1.54	0.132799	1	Gm19716			ENSMUSG00000031212	-0.154738	0.903117	NA	-0.750521	0.562239	NA
ENSMUSG00000097434	-1.64372	0.082883	NA	-5.15935	3.2889e-05	NA	3.51563	0.00660822	0.536908	-0.853082	0.440516	NA	-4.36871	0.00139387	NA	-0.79064	0.44917	1	Gm16630		ENSMUSG00000099488	0.509992	0.540883	NA	1.04276	0.206028	NA	-0.532766	0.512546	0.998804	0.995064	0.316464	NA	1.52783	0.121036	NA	-0.485072	0.628451	1	Gm19774			ENSMUSG00000006373	-0.0224309	0.836478	0.9455	-0.0325586	0.76462	0.97339
ENSMUSG00000034701	2.21693	0.00585176	0.105601	0.0261252	0.974761	0.997294	2.1908	0.00666435	0.538321	2.13444	0.02212	0.225027	-0.0563601	0.952754	0.993974	0.0824853	0.930711	1	Neurod1		ENSMUSG00000109923	0.139471	0.91257	NA	0.952722	0.442128	NA	-0.813251	0.511394	0.998804	1.8777	0.272271	NA	2.69095	0.110828	NA	-1.73823	0.309711	1	Gm20039			ENSMUSG00000017715	-0.0167567	0.885946	0.964623	-0.085245	0.467201	0.898572
ENSMUSG00000032691	-0.91846	0.0495181	0.30093	0.344907	0.435814	0.888183	-1.26337	0.00665803	0.538321	-0.841266	0.116292	0.487006	0.422102	0.411485	0.866015	-0.0771946	0.881032	1	Nlrp3		ENSMUSG00000117385	0.641293	0.428408	NA	1.14359	0.15248	NA	-0.502294	0.520018	0.998804	0.790393	0.405799	NA	1.29269	0.169892	NA	-0.149101	0.877335	1	Gm20147			ENSMUSG00000027525	-0.141247	0.17051	0.525842	-0.084329	0.413279	0.880421
ENSMUSG00000087036	-1.69469	0.191601	NA	1.72066	0.121242	NA	-3.41535	0.00677604	0.539501	-0.415265	0.79168	NA	3.00009	0.0348123	NA	-1.27943	0.378851	1	Gm11748		ENSMUSG00000092559	0.944078	0.547211	NA	-0.0667517	0.967798	NA	1.01083	0.526547	0.998804	-0.237674	0.889898	NA	-1.2485	0.486706	NA	1.18175	0.504426	1	Gm20475			ENSMUSG00000008301	0.0818688	0.447692	0.762756	0.0551654	0.610089	0.93811
ENSMUSG00000053825	0.574422	5.07804e-05	0.00786202	0.190353	0.180251	0.720698	0.384069	0.00674544	0.539501	0.623494	0.000141708	0.0101284	0.239425	0.144582	0.665421	-0.0490718	0.76492	1	Ppfia2		ENSMUSG00000084493	2.01974	0.228713	NA	2.94655	0.0726341	NA	-0.926804	0.525965	0.998804	3.15511	0.111952	NA	4.08192	0.0367259	NA	-1.13537	0.592444	1	Gm22106			ENSMUSG00000038845	0.00958951	0.940063	0.980138	0.0581178	0.648856	0.948295
ENSMUSG00000045287	0.150208	0.238091	0.601741	-0.196598	0.124938	0.652812	0.346806	0.00677177	0.539501	0.0502039	0.732446	0.929684	-0.296603	0.0444147	0.441802	0.100004	0.496014	1	Rtn4rl1		ENSMUSG00000089033	0.18334	0.870266	NA	-0.559425	0.629023	NA	0.742764	0.520489	0.998804	-0.566271	0.655335	NA	-1.30904	0.313987	NA	0.749611	0.555197	1	Gm22163			ENSMUSG00000044134	0.405009	0.104346	0.422531	0.364923	0.144825	0.679817
ENSMUSG00000022885	-0.109516	0.41673	0.742955	0.255259	0.0565312	0.513087	-0.364775	0.00675658	0.539501	-0.151846	0.328455	0.722395	0.212929	0.168206	0.689839	0.0423299	0.784345	1	St6gal1		ENSMUSG00000087989	-0.46341	0.59139	NA	0.0881392	0.91714	NA	-0.551549	0.524349	0.998804	-0.106773	0.915618	NA	0.444776	0.654542	NA	-0.356637	0.719027	1	Gm22228			ENSMUSG00000049687	1.36988	0.344323	NA	1.83755	0.201345	NA
ENSMUSG00000028653	0.531206	0.00397573	0.0877837	0.0293637	0.875104	0.9875	0.501842	0.00674444	0.539501	0.241952	0.253466	0.662512	-0.25989	0.224455	0.750119	0.289254	0.17498	1	Trit1		ENSMUSG00000065036	-0.562161	0.147861	0.494682	-0.816798	0.0372919	0.447122	0.254637	0.521791	0.998804	-0.504166	0.260159	0.668449	-0.758803	0.0924696	0.58305	-0.0579954	0.895854	1	Gm22362			ENSMUSG00000057457	-1.35054	0.00332942	0.0804145	-1.13447	0.0133772	0.32078
ENSMUSG00000107451	0.0483477	0.880808	0.962222	-0.858304	0.0102761	0.290112	0.906651	0.00680138	0.539932	0.368415	0.328046	0.722269	-0.538236	0.164294	0.683511	-0.320068	0.394862	1	Gm44421		ENSMUSG00000094710	2.66005	0.0888386	NA	1.76596	0.274669	NA	0.894084	0.522733	0.998804	0.218859	0.887856	NA	-0.675225	0.674107	NA	2.44119	0.163218	1	Gm22823			ENSMUSG00000024193	0.02036	0.863786	0.956321	0.0771466	0.515852	0.912791
ENSMUSG00000024109	0.373981	0.00109843	0.0431616	0.0639147	0.577223	0.928478	0.310066	0.00682032	0.539932	0.269941	0.0413012	0.308078	-0.0401251	0.761777	0.962322	0.10404	0.431761	1	Nrxn1		ENSMUSG00000089106	-0.465131	0.771102	NA	-1.58192	0.35661	NA	1.11679	0.525375	0.998804	-0.900203	0.616783	NA	-2.01699	0.289421	NA	0.435072	0.804475	1	Gm23116			ENSMUSG00000023883	0.0173307	0.857673	0.954172	0.0208039	0.829773	0.980695
ENSMUSG00000015714	-0.200696	0.0706934	0.356195	0.0999282	0.365825	0.857647	-0.300624	0.00688937	0.542175	-0.0604241	0.638249	0.896069	0.2402	0.0606933	0.501408	-0.140272	0.272648	1	Cers2		ENSMUSG00000094158	-0.240997	0.853878	NA	-1.19097	0.408072	NA	0.949975	0.517018	0.998804	-1.43408	0.311366	NA	-2.38405	0.121228	NA	1.19308	0.390403	1	Gm23264			ENSMUSG00000091649	-0.862919	0.491282	NA	-0.590079	0.635707	NA
ENSMUSG00000031505	-0.347989	0.00498866	0.0964192	-0.0111309	0.927831	0.994079	-0.336858	0.00689031	0.542175	-0.349555	0.0142973	0.184353	-0.0126967	0.928646	0.988671	0.00156578	0.991149	1	Naxd		ENSMUSG00000064489	-1.99143	0.161792	NA	-3.04432	0.0387049	NA	1.05289	0.521528	0.998804	-1.76242	0.272093	NA	-2.8153	0.0876819	NA	-0.229018	0.872784	1	Gm23296			ENSMUSG00000091144	0.503196	0.486076	NA	0.472455	0.51453	NA
ENSMUSG00000025272	0.147465	0.062449	0.33415	-0.0667557	0.400012	0.873557	0.214221	0.00690719	0.542175	0.221135	0.0156307	0.191142	0.00691473	0.939841	0.990837	-0.0736704	0.420688	1	Tro		ENSMUSG00000096882	-0.343487	0.693533	NA	0.213481	0.804943	0.978977	-0.556969	0.52274	0.998804	0.550906	0.592011	NA	1.10788	0.278286	NA	-0.894394	0.381511	1	Gm23570			ENSMUSG00000037791	-0.0312331	0.737199	0.905968	-0.0469291	0.61464	0.938984
ENSMUSG00000053398	-0.605616	1.95046e-06	0.0013476	-0.258694	0.040581	0.462127	-0.346922	0.0069501	0.544007	-0.427599	0.0036389	0.0839225	-0.0806774	0.581153	0.92231	-0.178017	0.219977	1	Phgdh		ENSMUSG00000065049	-0.0897113	0.918457	NA	-0.676152	0.45705	NA	0.58644	0.522264	0.998804	0.132522	0.896884	NA	-0.453918	0.665783	NA	-0.222234	0.826853	1	Gm24041			ENSMUSG00000047777	0.154528	0.278073	0.63776	0.0866133	0.546396	0.922454
ENSMUSG00000089405	0.0746152	0.920947	NA	-2.30098	0.00890597	NA	2.3756	0.00697433	0.54437	0.644027	0.469054	NA	-1.73157	0.083322	NA	-0.569412	0.521723	1	Gm24876		ENSMUSG00000080454	0.208906	0.929729	NA	-1.39689	0.572535	NA	1.60579	0.515808	0.998804	2.9472	0.306708	NA	1.34141	0.651669	NA	-2.7383	0.342867	1	Gm24195			ENSMUSG00000038116	0.247168	0.00794186	0.122277	0.202989	0.0295497	0.415619
ENSMUSG00000110986	3.37649	0.00228957	NA	0.474695	0.699881	NA	2.9018	0.00700089	0.544912	0.197551	0.854545	NA	-2.70425	0.0248192	NA	3.17894	0.00992096	1	Gm20276		ENSMUSG00000088307	4.17561	0.0413115	NA	2.91873	0.163959	NA	1.25687	0.513597	0.998804	1.8667	0.413266	NA	0.609826	0.79327	NA	2.30891	0.341867	1	Gm24505			ENSMUSG00000098506	0.195267	0.564673	0.82854	-0.0114016	0.973462	0.997232
ENSMUSG00000028199	-0.182129	0.329114	0.677101	0.318762	0.0824522	0.575058	-0.500891	0.00703672	0.546172	-0.321569	0.132418	0.50993	0.179322	0.395487	0.861298	0.13944	0.510152	1	Cryz		ENSMUSG00000088856	-0.239284	0.485429	0.782821	-0.45751	0.185014	0.723003	0.218226	0.529652	0.998804	0.182632	0.647374	0.900226	-0.0355942	0.929292	0.988804	-0.421916	0.288507	1	Gm24727			ENSMUSG00000036062	-0.144706	0.0849334	0.384466	-0.146498	0.081287	0.573289
ENSMUSG00000112007	-3.30263	0.0505637	NA	1.16442	0.424918	NA	-4.46705	0.00706568	0.546891	-2.25134	0.259379	NA	2.21571	0.219815	NA	-1.05129	0.566527	1	Gm18119		ENSMUSG00000095731	0.2914	0.815003	NA	-0.554868	0.669957	NA	0.846268	0.513143	0.998804	2.97236	0.0946311	NA	2.12609	0.242289	NA	-2.68096	0.132891	1	Gm25312			ENSMUSG00000048874	0.111982	0.112589	0.437189	0.112036	0.112741	0.633695
ENSMUSG00000032532	1.05029	0.0300871	0.245283	-0.253736	0.601206	0.93507	1.30403	0.00714567	0.550018	0.862603	0.122887	0.497245	-0.441424	0.430699	0.872271	0.187688	0.737383	1	Cck		ENSMUSG00000088787	0.891387	0.738509	NA	-0.848622	0.759337	NA	1.74001	0.524321	0.998804	2.11964	0.505613	NA	0.379632	0.907531	NA	-1.22825	0.702535	1	Gm25371			ENSMUSG00000061360	-0.268227	0.130989	0.465509	-0.313052	0.0793823	0.571956
ENSMUSG00000001741	0.910778	0.104876	0.42348	-0.616447	0.280317	0.812568	1.52723	0.00713603	0.550018	1.60395	0.0146076	0.185694	0.076727	0.908124	0.985856	-0.693174	0.293391	1	Il16		ENSMUSG00000098019	-0.528546	0.0637937	0.338396	-0.335907	0.235556	0.774449	-0.192639	0.510388	0.998804	-0.175371	0.599146	0.882807	0.0172674	0.958517	0.993974	-0.353174	0.27771	1	Gm2546			ENSMUSG00000025626	0.140479	0.340842	0.686469	0.118795	0.421423	0.884317
ENSMUSG00000021180	-0.166137	0.222907	0.585997	0.200282	0.140956	0.675328	-0.366419	0.00718307	0.550457	-0.383618	0.014607	0.185694	-0.0171991	0.91269	0.986862	0.217481	0.165612	1	Rps6ka5		ENSMUSG00000065347	1.03119	0.432887	NA	0.168867	0.900422	NA	0.862324	0.512438	0.998804	1.5315	0.329868	NA	0.669173	0.675949	NA	-0.500306	0.754457	1	Gm25583			ENSMUSG00000041229	0.326195	0.000773342	0.0364306	0.33341	0.000601555	0.0943639
ENSMUSG00000029075	-0.806208	0.0572698	0.320394	0.329826	0.41883	0.884113	-1.13603	0.00719098	0.550457	-0.922809	0.0565593	0.359611	0.213225	0.650042	0.941101	0.1166	0.804563	1	Tnfrsf4		ENSMUSG00000095260	-0.788932	0.203444	NA	-0.383298	0.529762	0.918048	-0.405634	0.522138	0.998804	-1.31119	0.0601846	NA	-0.905558	0.188405	NA	0.52226	0.439867	1	Gm25890			ENSMUSG00000023350	-0.733297	0.610857	NA	-0.70159	0.626824	NA
ENSMUSG00000030704	0.291256	0.00128424	0.0477643	0.047998	0.596306	0.932685	0.243258	0.00721286	0.550614	0.32187	0.00207305	0.0594729	0.0786114	0.452507	0.882318	-0.0306135	0.769734	1	Rab6a		ENSMUSG00000088775	0.0521847	0.937217	NA	-0.37775	0.577488	NA	0.429934	0.527068	0.998804	0.263537	0.733281	NA	-0.166398	0.832504	NA	-0.211352	0.784242	1	Gm26037			ENSMUSG00000109290	-0.897388	0.634712	NA	-0.797796	0.672574	NA
ENSMUSG00000074039	0.627151	0.308803	NA	-1.12609	0.0880026	0.581249	1.75324	0.00725749	0.551121	0.333758	0.637093	NA	-1.41949	0.0570556	NA	0.293393	0.681121	1	4930520O04Rik		ENSMUSG00000064977	-3.36959	0.0607471	NA	-2.14504	0.221936	NA	-1.22455	0.528843	0.998804	-2.39206	0.248559	NA	-1.16751	0.566738	NA	-0.977529	0.606475	1	Gm26056			ENSMUSG00000032253	0.168808	0.0621181	0.333407	0.123453	0.172806	0.713044
ENSMUSG00000019772	0.874815	0.331456	NA	-1.78125	0.0751691	NA	2.65607	0.00725916	0.551121	1.03063	0.326206	NA	-1.62543	0.152818	NA	-0.155819	0.883219	1	Vip		ENSMUSG00000095349	-1.43811	0.24979	NA	-0.606693	0.615786	NA	-0.831419	0.514171	0.998804	0.168986	0.911643	NA	1.00041	0.501868	NA	-1.6071	0.273773	1	Gm26097			ENSMUSG00000025537	-0.531452	0.00866129	0.127437	-0.502433	0.0131236	0.318538
ENSMUSG00000112036	1.08187	0.0136961	0.16493	-0.1071	0.812486	0.978977	1.18897	0.00728013	0.551207	1.04957	0.039226	0.300386	-0.139405	0.788618	0.967255	0.0323049	0.950121	1	Gm47801		ENSMUSG00000095068	-1.66563	0.00488228	NA	-1.26184	0.0282986	NA	-0.403794	0.522734	0.998804	-1.16293	0.0879498	NA	-0.759135	0.255318	NA	-0.502702	0.424612	1	Gm26189			ENSMUSG00000030815	-0.118954	0.208742	0.571183	-0.074074	0.434317	0.887859
ENSMUSG00000026579	-3.59999	0.00380696	0.0862972	-0.264128	0.830915	0.980698	-3.33587	0.00734174	0.552859	-3.14809	0.0282229	0.255942	0.187778	0.895425	0.983058	-0.451906	0.75172	1	F5		ENSMUSG00000096598	1.5257	0.315287	NA	0.564383	0.722401	NA	0.961321	0.51594	0.998804	1.81514	0.324923	NA	0.853823	0.653407	NA	-0.28944	0.880935	1	Gm26239			ENSMUSG00000074277	-1.92659	0.255266	NA	-3.00668	0.0837064	NA
ENSMUSG00000013878	0.212304	0.0880263	0.390661	-0.125508	0.320647	0.836804	0.337811	0.00733705	0.552859	0.215592	0.134261	0.512216	-0.12222	0.40134	0.862599	-0.00328802	0.981821	1	Rnf170		ENSMUSG00000117613	0.293151	0.2249	0.588216	0.135653	0.577955	0.928517	0.157497	0.515531	0.998804	-0.157889	0.56455	0.867704	-0.315387	0.25327	0.769112	0.45104	0.10158	1	Gm2629			ENSMUSG00000050860	0.112105	0.792903	0.926906	0.0842435	0.84412	0.981536
ENSMUSG00000051339	0.301628	0.0818749	0.378386	-0.164322	0.345753	0.852407	0.46595	0.00741126	0.553012	0.120354	0.547151	0.861065	-0.345596	0.0850987	0.568536	0.181274	0.365105	1	2900026A02Rik		ENSMUSG00000064525	-0.896149	0.230934	NA	-1.40394	0.0693478	NA	0.507795	0.524168	0.998804	-0.422792	0.627433	NA	-0.930586	0.297182	NA	-0.473357	0.57716	1	Gm26440			ENSMUSG00000038611	0.0304557	0.682787	0.882805	0.0160981	0.829368	0.980695
ENSMUSG00000039004	-0.471057	0.0317099	0.249828	0.117276	0.589213	0.932091	-0.588333	0.00737258	0.553012	-0.7139	0.00454219	0.0949173	-0.125567	0.615097	0.933636	0.242843	0.330381	1	Bmp6		ENSMUSG00000097445	1.16995	0.29374	NA	1.85765	0.0916613	NA	-0.687697	0.5165	0.998804	-0.835817	0.49063	NA	-0.14812	0.901819	NA	2.00577	0.108247	1	Gm26631			ENSMUSG00000058388	-0.0277186	0.780205	0.922468	-0.0428994	0.666501	0.954257
ENSMUSG00000021171	0.173339	0.088843	0.391911	-0.100327	0.326548	0.843239	0.273666	0.00741416	0.553012	0.148573	0.206625	0.612555	-0.125093	0.289017	0.79411	0.024766	0.833334	1	Esyt2		ENSMUSG00000098733	1.22504	0.190069	NA	0.637104	0.503116	NA	0.587932	0.522256	0.998804	0.744005	0.484742	NA	0.156072	0.885039	NA	0.481031	0.659905	1	Gm27833			ENSMUSG00000055108	-1.22711	0.551284	NA	-2.16764	0.310691	NA
ENSMUSG00000109441	-2.45288	0.128647	NA	1.66096	0.22972	NA	-4.11384	0.00746102	0.553012	-3.87589	0.0235718	NA	0.237954	0.873596	NA	1.42301	0.366102	1	Gm44983		ENSMUSG00000101014	-0.501964	0.203716	0.564745	-0.246417	0.530141	0.918151	-0.255547	0.522784	0.998804	0.109941	0.812991	0.952857	0.365488	0.429568	0.871963	-0.611904	0.181926	1	Gm28289			ENSMUSG00000003469	-0.322996	0.0456289	0.289343	-0.320683	0.0472233	0.48549
ENSMUSG00000109031	-0.442532	0.01126	0.148894	0.0264546	0.878321	0.987843	-0.468987	0.00745056	0.553012	-0.620205	0.0019421	0.0580249	-0.151218	0.446314	0.878437	0.177673	0.369497	1	Gm45201		ENSMUSG00000101111	-0.0577981	0.71164	0.894649	0.0414363	0.790941	0.97676	-0.0992344	0.526661	0.998804	-0.140798	0.434654	0.798393	-0.0415635	0.817565	0.971928	0.0829998	0.644438	1	Gm28437			ENSMUSG00000037747	0.115433	0.18147	0.53995	0.0780069	0.367081	0.85792
ENSMUSG00000024640	-0.225361	0.0415376	0.27932	0.0706461	0.522037	0.915059	-0.296007	0.00749063	0.553012	-0.126078	0.323655	0.719802	0.169929	0.182769	0.707773	-0.0992829	0.43597	1	Psat1		ENSMUSG00000099635	0.940524	0.164514	NA	0.510238	0.457492	0.897544	0.430286	0.519732	0.998804	0.304799	0.690418	NA	-0.125487	0.871246	NA	0.635725	0.41586	1	Gm28528			ENSMUSG00000067780	-0.858643	0.483545	NA	-0.687026	0.574065	NA
ENSMUSG00000059291	-0.576288	9.99901e-06	0.00296078	-0.225389	0.0825629	0.57519	-0.350899	0.00750298	0.553012	-0.221406	0.143171	0.523961	0.129493	0.390125	0.858533	-0.354881	0.017989	1	Rpl11		ENSMUSG00000100002	0.357803	0.604538	NA	0.798355	0.241363	NA	-0.440553	0.513123	0.998804	0.0308083	0.968736	NA	0.471361	0.544473	NA	0.326995	0.679978	1	Gm29642			ENSMUSG00000024011	-0.174974	0.800595	NA	-0.168353	0.808475	0.978977
ENSMUSG00000019913	1.65684	0.400988	NA	-4.11033	0.0579087	NA	5.76717	0.00746763	0.553012	5.56971	0.0284851	NA	-0.197458	0.941625	NA	-3.91287	0.125292	1	Sim1		ENSMUSG00000100967	0.0195103	0.934399	0.979049	-0.136146	0.56894	0.92784	0.155657	0.516172	0.998804	-0.110989	0.683662	0.915439	-0.266646	0.330679	0.821718	0.1305	0.631063	1	Gm29666			ENSMUSG00000025178	-0.0757696	0.423816	0.7476	-0.0906751	0.339554	0.849697
ENSMUSG00000106691	0.90318	0.00219318	0.0647105	0.115938	0.700521	0.961868	0.787242	0.00776432	0.554621	0.648255	0.0559957	0.357811	-0.138987	0.686978	0.94605	0.254925	0.45893	1	2700029L08Rik		ENSMUSG00000103965	-0.755476	0.463375	NA	-1.49743	0.170742	NA	0.741952	0.510946	0.998804	-2.06476	0.0696694	NA	-2.80671	0.0188829	NA	1.30928	0.235215	1	Gm30173			ENSMUSG00000029186	-0.0359315	0.900714	0.967508	0.0743207	0.796171	0.977869
ENSMUSG00000025128	2.78449	0.000982017	0.0412164	0.544838	0.524204	0.915957	2.23965	0.00776302	0.554621	2.67157	0.00631393	0.115433	0.431918	0.661794	0.943686	0.11292	0.909233	1	Bhlhe22		ENSMUSG00000115965	3.77391	0.00399568	NA	3.05775	0.0208803	NA	0.716158	0.519555	0.998804	0.327643	0.796712	NA	-0.388515	0.762356	NA	3.44627	0.0182943	1	Gm30564			ENSMUSG00000032405	-0.107501	0.237788	0.601519	-0.0669969	0.462229	0.897938
ENSMUSG00000006782	-0.417456	0.000156675	0.0156505	-0.123521	0.263085	0.798596	-0.293935	0.00781537	0.554621	-0.253155	0.0471473	0.327063	0.0407803	0.749057	0.960005	-0.164301	0.197248	1	Cnp		ENSMUSG00000109590	0.539286	0.630652	NA	-0.187176	0.870614	NA	0.726462	0.522799	0.998804	-1.2527	0.315148	NA	-1.97916	0.119707	NA	1.79198	0.154439	1	Gm32710			ENSMUSG00000025423	0.136924	0.107711	0.428427	0.0902665	0.290284	0.820466
ENSMUSG00000117900	-0.990031	0.00137014	0.0498238	-0.157649	0.598821	0.933987	-0.832382	0.0076986	0.554621	-1.39104	6.99818e-05	0.00625827	-0.558653	0.101696	0.601592	0.401004	0.236232	1	Gm50323		ENSMUSG00000114446	-0.257388	0.632147	NA	-0.612148	0.263587	0.79861	0.35476	0.52185	0.998804	0.0680001	0.9137	NA	-0.28676	0.652055	NA	-0.325388	0.60082	1	Gm33524			ENSMUSG00000028101	0.00988162	0.962353	0.987178	-0.0460436	0.826432	0.980505
ENSMUSG00000107327	-1.65647	0.103009	NA	0.996422	0.250846	NA	-2.65289	0.00768568	0.554621	-0.735239	0.541051	NA	1.91765	0.0759661	NA	-0.921232	0.402208	1	Gm7478		ENSMUSG00000105224	0.496408	0.548305	NA	-0.0493769	0.95348	NA	0.545785	0.513735	0.998804	-0.751858	0.413015	NA	-1.29764	0.165651	NA	1.24827	0.178661	1	Gm3364			ENSMUSG00000041482	0.321082	0.542322	0.817029	0.448641	0.394283	0.869917
ENSMUSG00000022385	-0.267312	0.780016	NA	2.1195	0.0148498	NA	-2.38682	0.00776986	0.554621	-0.881131	0.405149	NA	1.50568	0.124624	NA	0.613819	0.553538	1	Gtse1		ENSMUSG00000111097	0.0632537	0.885838	NA	-0.226229	0.614336	0.938984	0.289482	0.520073	0.998804	-0.260824	0.60247	NA	-0.550307	0.278838	NA	0.324078	0.516711	1	Gm34069			ENSMUSG00000024145	0.084293	0.657954	0.871978	0.143651	0.450909	0.895138
ENSMUSG00000026443	0.129057	0.296285	0.653456	-0.201669	0.103911	0.613609	0.330726	0.00765046	0.554621	-0.051911	0.715604	0.927713	-0.382637	0.00740067	0.194419	0.180968	0.204073	1	Lrrn2		ENSMUSG00000117185	-0.919645	0.244125	NA	-1.45834	0.0726381	NA	0.53869	0.518146	0.998804	1.34179	0.186571	NA	0.803102	0.437224	NA	-2.26144	0.0235312	1	Gm34510			ENSMUSG00000029263	0.274369	0.0423452	0.281175	0.288007	0.0334228	0.435398
ENSMUSG00000047591	-1.76422	5.92863e-05	0.00877755	-0.578418	0.169395	0.707648	-1.1858	0.00781913	0.554621	-2.61559	1.2101e-07	6.08056e-05	-1.42979	0.00277703	0.115992	0.851371	0.0712225	1	Mafa		ENSMUSG00000113941	0.0138138	0.952869	0.98468	0.163578	0.483825	0.90483	-0.149764	0.521736	0.998804	-0.0629692	0.815416	0.954215	0.0867952	0.747552	0.960005	0.076783	0.775814	1	Gm35755			ENSMUSG00000039047	0.132676	0.238254	0.601746	0.0803922	0.475703	0.900958
ENSMUSG00000037593	0.821998	0.0222462	0.214219	-0.145644	0.693404	0.960692	0.967641	0.00779323	0.554621	0.816328	0.0503385	0.338351	-0.151313	0.722227	0.954426	0.00566977	0.989284	1	Rskr		ENSMUSG00000116753	0.165533	0.908686	NA	1.05531	0.456777	NA	-0.889775	0.529798	0.998804	0.631934	0.710316	NA	1.52171	0.36508	NA	-0.466401	0.784184	1	Gm36001			ENSMUSG00000028454	0.0718564	0.638767	0.863118	0.0472729	0.758144	0.972027
ENSMUSG00000013846	0.145108	0.45709	0.768766	-0.382974	0.0537874	0.504321	0.528082	0.00779183	0.554621	-0.0535108	0.811381	0.952569	-0.581593	0.0104851	0.23597	0.198619	0.375968	1	St3gal1		ENSMUSG00000112630	0.795398	0.286556	NA	1.25805	0.0888934	0.583636	-0.462652	0.521366	0.998804	-0.685685	0.404657	NA	-0.223032	0.784755	NA	1.48108	0.0773858	1	Gm36908			ENSMUSG00000022940	-0.387151	0.0693345	0.351807	-0.272522	0.200689	0.740935
ENSMUSG00000027367	0.190208	0.00865499	0.127437	-0.00362047	0.960455	0.996777	0.193828	0.00782421	0.554621	0.238685	0.00444364	0.0939852	0.0448567	0.595061	0.927332	-0.0484772	0.56397	1	Stard7		ENSMUSG00000104138	0.161914	0.611919	0.852116	-0.042504	0.894905	0.989604	0.204418	0.524745	0.998804	-0.106352	0.771265	0.941137	-0.310769	0.398528	0.861504	0.268265	0.463756	1	Gm36949			ENSMUSG00000025728	-0.0595981	0.533525	0.812011	-0.0324836	0.734667	0.967563
ENSMUSG00000053134	-0.00361548	0.976505	0.992486	-0.337029	0.00690854	0.254826	0.333413	0.00776878	0.554621	0.184064	0.197598	0.600635	-0.149349	0.301629	0.804452	-0.18768	0.187628	1	Supt7l		ENSMUSG00000103723	-1.18329	0.603974	NA	-2.74891	0.233054	NA	1.56563	0.513529	0.998804	-2.55023	0.317125	NA	-4.11585	0.109349	NA	1.36694	0.579015	1	Gm37095			ENSMUSG00000043257	-0.0148213	0.945147	0.981875	0.0179486	0.933704	0.995427
ENSMUSG00000035413	-0.58661	0.00201678	0.062045	-0.0761034	0.684818	0.958707	-0.510507	0.00758902	0.554621	-0.143955	0.515771	0.847959	0.366552	0.0947558	0.587876	-0.442655	0.0425956	1	Tmem98		ENSMUSG00000102133	0.272774	0.390171	0.723072	0.0628436	0.844529	0.981536	0.20993	0.510399	0.998804	0.195536	0.593324	0.880253	-0.0143941	0.968865	0.995574	0.0772377	0.833527	1	Gm37106			ENSMUSG00000023791	-0.11985	0.455227	0.767288	-0.04264	0.790538	0.976643
ENSMUSG00000059555	-0.41941	0.287594	0.645491	0.62068	0.103741	0.613516	-1.04009	0.00762618	0.554621	-0.557362	0.216545	0.625132	0.482728	0.272357	0.78576	0.137952	0.755949	1	Tor4a		ENSMUSG00000103039	0.388446	0.326186	0.67506	0.634438	0.106862	0.621599	-0.245993	0.527447	0.998804	-0.0713433	0.873695	0.969419	0.174649	0.69593	0.948771	0.459789	0.309493	1	Gm37123			ENSMUSG00000003423	0.0768685	0.602226	0.846855	0.0793562	0.591985	0.932616
ENSMUSG00000002266	0.332209	0.286645	0.644672	-0.505345	0.108932	0.624779	0.837554	0.00776527	0.554621	0.519265	0.150567	0.535312	-0.318289	0.382167	0.855322	-0.187056	0.605112	1	Zim1		ENSMUSG00000102876	-0.984051	0.617355	NA	0.255565	0.892738	NA	-1.23962	0.528619	0.998804	-0.72813	0.748691	NA	0.511485	0.816865	NA	-0.25592	0.907844	1	Gm37136			ENSMUSG00000025017	0.558402	0.0254113	0.227613	0.660364	0.00816714	0.267837
ENSMUSG00000045776	0.850796	0.0770397	NA	-0.486497	0.346578	0.852407	1.33729	0.00785868	0.555646	0.329379	0.545028	NA	-1.00791	0.0801498	NA	0.521417	0.349186	1	Lrtm1		ENSMUSG00000102929	0.23432	0.682039	NA	0.594322	0.293833	0.822715	-0.360003	0.522832	0.998804	-0.586337	0.358869	NA	-0.226334	0.721037	NA	0.820657	0.200784	1	Gm37154			ENSMUSG00000030660	0.167751	0.0294415	0.242403	0.212722	0.00579836	0.243913
ENSMUSG00000083951	1.06151	0.0102922	0.140579	-0.0511454	0.905624	0.98985	1.11265	0.00789181	0.556573	0.632465	0.180113	0.580356	-0.480189	0.324545	0.817947	0.429044	0.374422	1	Gm13786		ENSMUSG00000104512	-0.20675	0.796529	NA	0.315067	0.688001	NA	-0.521817	0.513128	0.998804	-0.891137	0.31887	NA	-0.36932	0.674218	NA	0.684387	0.437851	1	Gm37165			ENSMUSG00000039936	0.0271617	0.876667	0.961054	0.110959	0.526067	0.916455
ENSMUSG00000086279	0.803569	0.457348	NA	-2.76162	0.0440012	NA	3.56519	0.00799324	0.556662	0.310241	0.799556	NA	-3.25495	0.0283394	NA	0.493328	0.693427	1	Gm15634		ENSMUSG00000103202	0.0529506	0.857225	0.953891	-0.139917	0.637305	0.9457	0.192867	0.51648	0.998804	-0.447511	0.181736	0.581654	-0.640378	0.0575923	0.491	0.500461	0.134795	1	Gm37326			ENSMUSG00000034614	-0.175471	0.111056	0.435453	-0.153389	0.164545	0.700926
ENSMUSG00000091306	-3.44055	0.0295584	NA	0.724073	0.584943	NA	-4.16462	0.00793272	0.556662	-3.24157	0.0671112	NA	0.923054	0.550617	NA	-0.198981	0.898457	1	Gm17606		ENSMUSG00000103209	0.131529	0.431704	0.753886	0.0226616	0.892721	0.989604	0.108868	0.516928	0.998804	0.300019	0.122508	0.496813	0.191151	0.326762	0.818825	-0.168489	0.385895	1	Gm37331			ENSMUSG00000041417	0.0719086	0.325431	0.67491	0.0821796	0.261401	0.798058
ENSMUSG00000035513	0.333955	0.104108	0.42217	-0.216587	0.298408	0.825118	0.550542	0.00796106	0.556662	0.35409	0.136415	0.514801	-0.196453	0.413412	0.866232	-0.0201342	0.932717	1	Ntng2		ENSMUSG00000102673	-0.172414	0.415761	0.742024	-0.307591	0.147596	0.684478	0.135178	0.525722	0.998804	-0.708412	0.00358783	0.0836696	-0.843589	0.000537809	0.0428038	0.535998	0.0272173	1	Gm37437			ENSMUSG00000031834	0.530689	0.321422	NA	0.638867	0.232136	0.771793
ENSMUSG00000083481	-2.05095	0.028971	NA	0.427447	0.594218	NA	-2.47839	0.00796724	0.556662	-1.49355	0.164321	NA	0.984843	0.303272	NA	-0.557397	0.562172	1	Rps8-ps2		ENSMUSG00000102397	0.139447	0.577957	0.835769	0.299955	0.23074	0.770252	-0.160508	0.521154	0.998804	-0.185477	0.518992	0.849286	-0.0249694	0.930743	0.988925	0.324925	0.25873	1	Gm37573			ENSMUSG00000028698	0.122144	0.366354	0.70509	0.163527	0.226898	0.76805
ENSMUSG00000042272	0.490936	0.00392711	0.0872024	0.0388613	0.819939	0.979827	0.452075	0.00797613	0.556662	0.404529	0.0395955	0.30142	-0.0475459	0.809284	0.969941	0.0864071	0.660707	1	Sestd1		ENSMUSG00000103835	-0.191007	0.797047	NA	-0.698383	0.362204	NA	0.507376	0.512879	0.998804	-0.970144	0.243488	NA	-1.47752	0.083273	NA	0.779138	0.344085	1	Gm37612			ENSMUSG00000032571	0.0597405	0.601578	0.846594	0.0950666	0.406308	0.874805
ENSMUSG00000021939	-0.226795	0.00251734	0.0698034	-0.0276077	0.712839	0.965045	-0.199187	0.0080443	0.558142	-0.239299	0.00574612	0.109628	-0.0401123	0.643207	0.939904	0.0125046	0.885076	1	Ctsb		ENSMUSG00000102319	0.163756	0.665987	0.876041	0.403479	0.285218	0.815574	-0.239723	0.524854	0.998804	-0.405413	0.345739	0.736686	-0.165689	0.698915	0.949779	0.569169	0.18609	1	Gm37626			ENSMUSG00000020901	0.17852	0.505929	0.795498	0.269304	0.315523	0.83314
ENSMUSG00000063873	0.583871	0.0316889	0.249828	-0.136928	0.615041	0.939091	0.720799	0.00805466	0.558142	0.37308	0.234379	0.642256	-0.347719	0.268385	0.783011	0.210791	0.501969	1	Slc24a3		ENSMUSG00000102864	-0.282954	0.894603	NA	-1.74128	0.438111	NA	1.45832	0.519581	0.998804	1.83796	0.487179	NA	0.379641	0.889594	NA	-2.12092	0.419854	1	Gm37634			ENSMUSG00000046207	0.286138	0.520948	0.805924	0.454425	0.306802	0.829127
ENSMUSG00000028393	-0.36729	0.00766273	0.120325	-0.000490215	0.997128	0.999781	-0.3668	0.00816145	0.560232	-0.335382	0.0345334	0.2831	0.0314176	0.841698	0.975864	-0.0319078	0.838439	1	Alad		ENSMUSG00000103025	0.461981	0.13856	0.477734	0.260339	0.407144	0.875212	0.201642	0.517253	0.998804	0.565735	0.11869	0.490399	0.364094	0.317779	0.814461	-0.103754	0.776151	1	Gm37686			ENSMUSG00000066682	-1.06809	0.647863	NA	-1.19832	0.610723	NA
ENSMUSG00000081078	0.527484	0.0827498	0.379874	-0.298883	0.346186	0.852407	0.826366	0.00816547	0.560232	0.218014	0.53	0.852898	-0.608352	0.0899872	0.577017	0.309469	0.378689	1	Gm12568		ENSMUSG00000103386	0.936018	0.34658	NA	0.293993	0.771775	NA	0.642025	0.517143	0.998804	1.53718	0.198074	NA	0.895153	0.459539	NA	-0.60116	0.620181	1	Gm37751			ENSMUSG00000031155	0.0215459	0.877335	0.961214	-0.0145947	0.917103	0.9916
ENSMUSG00000033880	-0.690083	0.0284342	0.23857	0.143562	0.646414	0.947529	-0.833645	0.00813963	0.560232	-0.410569	0.259322	0.667867	0.423076	0.24286	0.762215	-0.279514	0.44025	1	Lgals3bp		ENSMUSG00000103536	0.173314	0.814414	NA	-0.315048	0.674273	0.955145	0.488362	0.514209	0.998804	0.250379	0.769722	NA	-0.237983	0.78323	NA	-0.0770654	0.928272	1	Gm37837			ENSMUSG00000079480	-0.419014	0.18914	0.547154	-0.44962	0.159909	0.69502
ENSMUSG00000021287	-0.426113	0.0109202	0.14615	0.0187798	0.909778	0.990781	-0.444893	0.00813161	0.560232	-0.240052	0.215438	0.623563	0.204841	0.286849	0.79411	-0.186061	0.331825	1	Xrcc3		ENSMUSG00000102618	0.836541	0.300799	NA	0.329668	0.689439	NA	0.506873	0.528321	0.998804	-0.293503	0.743496	NA	-0.800376	0.380071	NA	1.13004	0.217287	1	Gm37848			ENSMUSG00000021958	0.0522783	0.73002	0.901825	0.0332782	0.82673	0.980505
ENSMUSG00000006715	-0.60465	0.0445401	0.285997	0.191011	0.516919	0.912907	-0.79566	0.00821366	0.560769	-0.552765	0.110604	0.479362	0.242895	0.476328	0.889367	-0.0518849	0.879062	1	Gmnn		ENSMUSG00000102657	-0.0881203	0.92491	NA	-0.710832	0.4603	NA	0.622712	0.520247	0.998804	0.887576	0.433049	NA	0.264864	0.818647	NA	-0.975696	0.386712	1	Gm37899			ENSMUSG00000035953	-0.0679436	0.493815	0.786895	-0.0918372	0.356919	0.855877
ENSMUSG00000103677	0.123169	0.418665	0.744499	0.522092	0.000541666	0.0886636	-0.398923	0.00820321	0.560769	0.0492337	0.779075	0.943654	0.448157	0.0101427	0.231344	0.0739352	0.673595	1	Pcdhga4		ENSMUSG00000103814	2.61967	0.177959	NA	3.74381	0.0498274	NA	-1.12413	0.521866	0.998804	0.574895	0.78565	NA	1.69903	0.414191	NA	2.04478	0.36196	1	Gm38007			ENSMUSG00000028221	0.014703	0.897191	0.966949	0.0317141	0.780816	0.976151
ENSMUSG00000101059	1.84888	0.0777519	NA	-1.12495	0.332755	NA	2.97383	0.00830555	0.561524	-0.520353	0.652955	NA	-3.49418	0.00557808	NA	2.36924	0.0466798	1	Gm4017		ENSMUSG00000102143	0.104035	0.590275	0.842191	-0.0203505	0.916961	0.9916	0.124386	0.524242	0.998804	0.182358	0.416347	0.789194	0.057972	0.797609	0.968934	-0.0783226	0.726885	1	Gm38057			ENSMUSG00000028126	-0.00274888	0.977162	0.992788	-0.0368928	0.701622	0.962078
ENSMUSG00000064065	0.776811	0.000480854	0.0280389	0.189145	0.399851	0.873557	0.587666	0.00827344	0.561524	1.18425	5.4307e-06	0.00120069	0.596588	0.0229252	0.336413	-0.407442	0.12026	1	Ipcef1		ENSMUSG00000103914	0.648125	0.208734	0.571183	0.323636	0.533675	0.91875	0.324489	0.527817	0.998804	0.179401	0.760895	0.937745	-0.145088	0.806836	0.969941	0.468724	0.430666	1	Gm38073			ENSMUSG00000034902	0.0970465	0.239165	0.602252	0.0481812	0.559272	0.926676
ENSMUSG00000078179	0.402606	0.750803	NA	-3.57856	0.0183888	NA	3.98117	0.00829289	0.561524	-0.62343	0.660505	NA	-4.6046	0.00516787	NA	1.02604	0.472989	1	Rnf148		ENSMUSG00000104157	0.156692	0.704288	0.891965	0.421265	0.304032	0.828157	-0.264573	0.517917	0.998804	-1.20381	0.0080084	0.133329	-0.939233	0.0374001	0.410783	1.3605	0.00276293	0.751487	Gm38101			ENSMUSG00000017453	0.0278688	0.914012	0.972421	-0.0499766	0.84774	0.981825
ENSMUSG00000028718	1.1668	0.0403298	NA	-0.374213	0.532172	0.918735	1.54101	0.00830306	0.561524	0.438659	0.496092	NA	-1.10235	0.100453	NA	0.728137	0.268671	1	Stil		ENSMUSG00000102194	-0.0114537	0.960944	0.986587	0.139478	0.549983	0.92445	-0.150932	0.519587	0.998804	-0.386636	0.146476	0.529279	-0.235705	0.375127	0.850032	0.375182	0.15737	1	Gm38169			ENSMUSG00000017781	-0.0497297	0.619963	0.855022	-0.0328222	0.743537	0.96938
ENSMUSG00000056158	0.707904	0.0138769	0.16602	-0.0528356	0.855254	0.983942	0.76074	0.00834653	0.561562	0.779456	0.0192239	0.20862	0.0187161	0.955393	0.993974	-0.0715516	0.830372	1	Car10		ENSMUSG00000103391	0.308501	0.280723	0.64012	0.122161	0.672201	0.954909	0.18634	0.515935	0.998804	0.144309	0.660643	0.906003	-0.0420303	0.898977	0.984034	0.164192	0.619156	1	Gm38302			ENSMUSG00000050017	-0.139485	0.13281	0.468093	-0.10355	0.264828	0.798899
ENSMUSG00000022479	0.50564	0.486517	NA	-1.62477	0.0460801	NA	2.13041	0.00832977	0.561562	-0.31966	0.696808	NA	-2.45007	0.0064361	NA	0.8253	0.31854	1	Vdr		ENSMUSG00000105489	-0.738988	0.308935	NA	-0.265584	0.708511	NA	-0.473405	0.522422	0.998804	-1.50919	0.0618389	NA	-1.03578	0.191991	NA	0.770201	0.324049	1	Gm38562			ENSMUSG00000029406	-0.241261	0.107008	0.426988	-0.330923	0.0271105	0.40706
ENSMUSG00000111107	0.792415	0.00739826	0.118034	0.00650124	0.982922	0.998755	0.785914	0.0083709	0.561841	0.398486	0.238717	0.647563	-0.387428	0.261605	0.775638	0.393929	0.251062	1	Gm48737		ENSMUSG00000110373	-0.350136	0.647042	NA	0.133803	0.860277	0.985028	-0.483938	0.52716	0.998804	-0.200867	0.82024	NA	0.283071	0.747709	NA	-0.149268	0.865231	1	Gm42303			ENSMUSG00000090220	-3.48854	0.174472	NA	-2.25155	0.380785	NA
ENSMUSG00000097623	1.26709	0.139484	NA	-1.05234	0.236583	0.775936	2.31943	0.00841109	0.562381	1.23407	0.213761	NA	-1.08536	0.287318	NA	0.0330249	0.973668	1	B230323A14Rik		ENSMUSG00000109510	1.92404	0.547967	NA	3.9548	0.205827	NA	-2.03075	0.512023	0.998804	1.90522	0.607173	NA	3.93597	0.279561	NA	0	1	1	Gm42417			ENSMUSG00000040543	-0.241546	0.121517	0.450681	-0.272505	0.0808503	0.573015
ENSMUSG00000071984	-0.322651	0.0585687	0.323897	0.127341	0.452069	0.895667	-0.449992	0.00841943	0.562381	0.0495173	0.802898	0.94995	0.499509	0.0113585	0.243418	-0.372168	0.0590532	1	Fndc1		ENSMUSG00000105335	-0.134406	0.863499	NA	-0.648813	0.415595	NA	0.514407	0.521095	0.998804	1.31847	0.17124	NA	0.804061	0.410033	NA	-1.45287	0.130064	1	Gm42423			ENSMUSG00000036912	1.81473	0.456713	NA	0.783136	0.755146	NA
ENSMUSG00000102211	0.701032	0.0429111	0.281509	-0.227943	0.525896	0.916455	0.928975	0.00849858	0.566307	0.580475	0.146551	0.52932	-0.348499	0.396742	0.861298	0.120556	0.76621	1	Gm37490		ENSMUSG00000105962	0.158819	0.692271	0.88677	0.408958	0.305149	0.828565	-0.250139	0.529865	0.998804	0.162296	0.726569	0.92934	0.412435	0.371976	0.848222	-0.00347678	0.99403	1	Gm42432			ENSMUSG00000034403	-0.0505888	0.597954	0.844356	-0.0833871	0.385104	0.865821
ENSMUSG00000027360	0.350252	0.591373	0.842742	-1.43483	0.0351551	0.442917	1.78509	0.00858822	0.570911	0.643812	0.395991	0.772146	-1.14127	0.145124	0.665421	-0.29356	0.699367	1	Hdc		ENSMUSG00000104612	0.705187	0.213955	NA	0.34153	0.551794	0.924825	0.363657	0.519729	0.998804	-0.268347	0.674391	NA	-0.632004	0.326786	NA	0.973535	0.132244	1	Gm42449			ENSMUSG00000048827	0.0587145	0.899627	0.967107	0.00811887	0.986131	0.999246
ENSMUSG00000015850	-0.477052	0.0158366	0.180483	0.0422765	0.829651	0.980695	-0.519328	0.00874656	0.573746	-0.115182	0.615325	0.891042	0.404146	0.0765115	0.54262	-0.361869	0.112257	1	Adamtsl4		ENSMUSG00000107263	-2.08384	0.306714	NA	-0.725048	0.707909	NA	-1.3588	0.514981	0.998804	-1.08448	0.650149	NA	0.274316	0.905204	NA	-0.999364	0.658326	1	Gm42471			ENSMUSG00000034462	0.0925046	0.386775	0.720306	0.0450161	0.674102	0.955145
ENSMUSG00000052336	-0.219415	0.0537671	0.310867	0.0789497	0.485543	0.905342	-0.298365	0.00888571	0.573746	-0.178156	0.174908	0.573158	0.120209	0.358234	0.839252	-0.0412588	0.752072	1	Cx3cr1		ENSMUSG00000105253	1.76115	0.0230657	NA	1.28766	0.100827	NA	0.473482	0.522243	0.998804	1.48038	0.0970867	NA	1.0069	0.263611	NA	0.280768	0.762666	1	Gm42522			ENSMUSG00000024247	0.040096	0.915195	0.972947	-0.158329	0.676192	0.955591
ENSMUSG00000029131	0.280967	0.0252452	0.227131	-0.0488082	0.699221	0.961868	0.329775	0.0088887	0.573746	0.0712967	0.622002	0.892542	-0.258479	0.0751988	0.537769	0.20967	0.147774	1	Dnajb6		ENSMUSG00000105622	0.137275	0.739835	0.906437	0.400033	0.329871	0.844762	-0.262758	0.521858	0.998804	-0.149136	0.751786	0.935354	0.113622	0.808591	0.969941	0.286411	0.543801	1	Gm42615			ENSMUSG00000043760	-4.06813	0.0123833	NA	-3.40821	0.0361426	NA
ENSMUSG00000040659	0.154003	0.30992	0.663194	-0.245153	0.107173	0.621599	0.399156	0.00869905	0.573746	0.288159	0.100329	0.464543	-0.110997	0.527775	0.907931	-0.134156	0.444326	1	Efhd2		ENSMUSG00000106832	0.0875704	0.861801	NA	0.408135	0.41286	0.880144	-0.320565	0.520664	0.998804	0.356155	0.546098	NA	0.67672	0.248242	NA	-0.268585	0.648654	1	Gm42632			ENSMUSG00000027499	0.0791891	0.45773	0.769005	0.050947	0.633188	0.944324
ENSMUSG00000105983	0.317466	0.0385352	0.269629	-0.0872399	0.572974	0.927898	0.404706	0.00870746	0.573746	0.42755	0.0162122	0.194034	0.0228442	0.898448	0.98389	-0.110084	0.536905	1	Gm42770		ENSMUSG00000105264	-0.605453	0.20959	NA	-0.285001	0.550206	0.92445	-0.320452	0.51415	0.998804	-1.11052	0.0412004	NA	-0.790071	0.142759	NA	0.50507	0.341712	1	Gm42716			ENSMUSG00000004591	0.214977	0.0282975	0.238308	0.182346	0.0634314	0.533288
ENSMUSG00000115813	0.563357	0.148136	0.49504	-0.494457	0.229036	0.769881	1.05781	0.00896123	0.573746	0.643683	0.156541	0.54613	-0.414132	0.381177	0.854491	-0.0803254	0.861368	1	Gm46447		ENSMUSG00000105664	-0.360204	0.805577	NA	0.571876	0.678831	NA	-0.93208	0.515745	0.998804	-2.14822	0.162207	NA	-1.21614	0.404489	NA	1.78802	0.229399	1	Gm42797			ENSMUSG00000026785	1.34471	0.030534	NA	1.27367	0.0411878	0.465405
ENSMUSG00000112019	1.21455	0.00829707	NA	-0.00757115	0.987668	0.999246	1.22212	0.00888013	0.573746	0.36797	0.470338	NA	-0.854148	0.111493	NA	0.846577	0.11063	1	Gm48748		ENSMUSG00000105271	0.968669	0.705311	NA	-0.730933	0.783149	NA	1.6996	0.517335	0.998804	3.59604	0.245347	NA	1.89643	0.550168	NA	-2.62737	0.399969	1	Gm42875			ENSMUSG00000054065	-3.64462	0.258963	NA	-1.99401	0.535245	NA
ENSMUSG00000029088	0.188139	0.245185	0.607058	-0.236914	0.145222	0.6804	0.425053	0.00892704	0.573746	0.194671	0.297914	0.698965	-0.230382	0.219605	0.744681	-0.00653159	0.972152	1	Kcnip4		ENSMUSG00000107207	0.477901	0.283312	0.642241	0.75788	0.0867341	0.579433	-0.279979	0.520661	0.998804	0.334455	0.514215	0.846913	0.614434	0.228443	0.752419	0.143445	0.781981	1	Gm42897			ENSMUSG00000026991	-0.0878964	0.333136	0.680303	-0.0793362	0.382507	0.865258
ENSMUSG00000018395	0.0988961	0.129546	0.46316	-0.0730831	0.264564	0.798851	0.171979	0.00867196	0.573746	0.151755	0.0442418	0.318826	-0.0202246	0.789241	0.967255	-0.0528585	0.483382	1	Kif3a		ENSMUSG00000106396	0.177213	0.549942	0.821101	-0.0164061	0.956339	0.996637	0.193619	0.517317	0.998804	0.158658	0.643196	0.898052	-0.0349617	0.919355	0.988165	0.0185555	0.956864	1	Gm42902			ENSMUSG00000034579	0.305859	0.363342	0.703027	0.413267	0.219147	0.761252
ENSMUSG00000030084	0.43143	0.0207825	0.207984	-0.0581501	0.755942	0.971719	0.48958	0.00878789	0.573746	0.504029	0.0194377	0.209999	0.0144487	0.946688	0.992358	-0.0725988	0.73665	1	Plxna1		ENSMUSG00000104693	0.674395	0.207644	NA	0.335005	0.537775	0.91917	0.33939	0.523446	0.998804	-0.406001	0.493677	NA	-0.745391	0.214743	NA	1.0804	0.0735251	1	Gm42941			ENSMUSG00000056220	0.109743	0.707928	0.893421	0.177725	0.544143	0.921476
ENSMUSG00000045733	0.544234	0.000129487	0.0146065	0.171736	0.229563	0.769945	0.372499	0.00882475	0.573746	0.438915	0.00750617	0.12779	0.0664167	0.686966	0.94605	0.105319	0.52271	1	Sprn		ENSMUSG00000106904	0.1837	0.532052	0.811409	-0.0104956	0.971948	0.997232	0.194196	0.513942	0.998804	0.0894937	0.791257	0.946381	-0.104702	0.759518	0.96206	0.0942063	0.781067	1	Gm43029			ENSMUSG00000098488	-0.416294	0.590999	NA	-0.326406	0.673384	NA
ENSMUSG00000054150	-0.103815	0.639386	0.863181	0.47274	0.0308566	0.423056	-0.576555	0.00884948	0.573746	-0.0429055	0.86696	0.966923	0.53365	0.0355553	0.403991	-0.0609097	0.811232	1	Syne3		ENSMUSG00000105101	0.368859	0.694222	NA	-0.253325	0.79342	NA	0.622184	0.51635	0.998804	-1.07781	0.29735	NA	-1.69999	0.109001	NA	1.44667	0.165134	1	Gm43206			ENSMUSG00000033847	0.818859	0.371991	NA	1.20146	0.186772	NA
ENSMUSG00000049420	0.720839	0.0688249	0.351047	-0.334707	0.413878	0.880421	1.05555	0.00895808	0.573746	1.02128	0.02818	0.255764	-0.0342644	0.942717	0.991509	-0.300442	0.522973	1	Tmem200a		ENSMUSG00000106341	0.285459	0.617501	0.854494	0.651666	0.251233	0.789392	-0.366207	0.517222	0.998804	0.299184	0.651097	0.901887	0.665391	0.312214	0.810517	-0.0137244	0.983502	1	Gm43330			ENSMUSG00000108293	-3.29947	0.307793	NA	-3.7937	0.240944	NA
ENSMUSG00000087601	1.96754	0.0129612	NA	-0.174533	0.843203	NA	2.14207	0.00894721	0.573746	2.13144	0.0250569	NA	-0.0106265	0.991752	NA	-0.163906	0.870579	1	Uchl1os		ENSMUSG00000105607	0.230871	0.672682	NA	0.573094	0.288764	0.819121	-0.342223	0.524083	0.998804	0.512573	0.427017	NA	0.854796	0.181691	NA	-0.281702	0.663685	1	Gm43513			ENSMUSG00000046971	-1.79732	0.482439	NA	-1.78224	0.486857	NA
ENSMUSG00000033427	-2.13472	9.01852e-06	0.00276935	-0.854235	0.064362	0.53636	-1.28048	0.00872694	0.573746	-1.96066	0.000356327	0.019398	-0.680175	0.201535	0.727438	-0.17406	0.740604	1	Upb1		ENSMUSG00000089922	0.0452929	0.866122	0.956831	0.221223	0.409695	0.877381	-0.17593	0.512446	0.998804	-0.0627653	0.839419	0.959489	0.113165	0.714598	0.95253	0.108058	0.727009	1	Gm43517			ENSMUSG00000042632	0.174624	0.324743	0.674123	0.19175	0.28016	0.812535
ENSMUSG00000041774	-0.370553	0.045072	0.287898	0.114851	0.529049	0.917648	-0.485404	0.00881764	0.573746	-0.35605	0.0945182	0.452575	0.129354	0.539501	0.908763	-0.0145029	0.945057	1	Ydjc		ENSMUSG00000107096	-0.0821134	0.568817	0.831292	-0.176834	0.221648	0.762506	0.0947209	0.51436	0.998804	-0.2618	0.114014	0.482962	-0.35652	0.0318994	0.383739	0.179686	0.276591	1	Gm43597			ENSMUSG00000028577	0.173642	0.105291	0.424085	0.127134	0.23681	0.775936
ENSMUSG00000058153	0.454573	0.189818	0.547929	-0.451238	0.193571	0.732417	0.905811	0.00903969	0.577439	0.521444	0.192829	0.594441	-0.384367	0.337489	0.825283	-0.066871	0.867396	1	Sez6l		ENSMUSG00000106815	0.324573	0.218997	0.581228	0.494575	0.0603478	0.523979	-0.170002	0.515487	0.998804	0.457519	0.137091	0.515825	0.627521	0.0410207	0.427534	-0.132946	0.667379	1	Gm43658			ENSMUSG00000051413	0.0177571	0.930586	0.977594	-0.104044	0.611464	0.938179
ENSMUSG00000028582	-0.301307	0.00382323	0.0863717	-0.0280692	0.786319	0.976151	-0.273237	0.0091386	0.578438	-0.295398	0.0138485	0.181244	-0.0221607	0.85285	0.976241	-0.00590854	0.96037	1	Cc2d1b		ENSMUSG00000106271	0.35545	0.622347	NA	-0.125524	0.866254	NA	0.480974	0.513807	0.998804	-0.0447088	0.956305	NA	-0.525683	0.529946	NA	0.400159	0.627154	1	Gm43752			ENSMUSG00000031538	-0.273285	0.121312	0.450264	-0.177883	0.313107	0.832195
ENSMUSG00000036131	0.15519	0.817645	NA	-1.81908	0.0163711	NA	1.97427	0.00911767	0.578438	0.36503	0.641795	NA	-1.60924	0.0608539	NA	-0.20984	0.789315	1	Frmd7		ENSMUSG00000107515	-0.531228	0.294753	0.652287	-0.867019	0.0909162	0.589627	0.335791	0.517695	0.998804	-0.210478	0.720346	0.928608	-0.546269	0.356927	0.838338	-0.320749	0.581845	1	Gm43886			ENSMUSG00000086807	-0.485091	0.872558	NA	-2.28219	0.460518	NA
ENSMUSG00000115122	0.493443	0.0546539	0.311794	-0.186033	0.479983	0.903282	0.679475	0.00911958	0.578438	0.734227	0.0146739	0.186169	0.0547516	0.858234	0.976988	-0.240785	0.427263	1	Gm49685		ENSMUSG00000108214	0.727496	0.0486151	0.297248	0.957003	0.00912412	0.279727	-0.229507	0.520024	0.998804	-0.653542	0.104362	0.471922	-0.424035	0.289931	0.79411	1.38104	0.000791663	0.403559	Gm43982			ENSMUSG00000097448	-1.88499	0.273482	NA	-1.34859	0.425046	NA
ENSMUSG00000072845	-2.03406	0.0499275	NA	0.659446	0.500496	0.90905	-2.69351	0.00913856	0.578438	-1.55224	0.192836	NA	1.14126	0.317327	NA	-0.481819	0.673934	1	Tmprss11a		ENSMUSG00000107976	0.447689	0.341552	0.686665	0.147896	0.756281	0.971754	0.299793	0.524978	0.998804	0.674458	0.221298	0.629625	0.374665	0.500719	0.897354	-0.226769	0.683191	1	Gm44043			ENSMUSG00000097525	0.294364	0.85826	NA	-0.596047	0.727335	NA
ENSMUSG00000117391	-2.61578	0.112084	NA	1.54401	0.27106	NA	-4.15979	0.00948881	0.57868	-1.98839	0.296467	NA	2.1714	0.201101	NA	-0.627391	0.718235	1	4930500A05Rik		ENSMUSG00000108220	1.68918	0.208022	NA	0.848695	0.540643	NA	0.840488	0.51321	0.998804	0.83725	0.571734	NA	-0.00323814	0.998302	NA	0.851933	0.587296	1	Gm44056			ENSMUSG00000051177	-0.125903	0.420752	0.746304	-0.0533375	0.733046	0.967535
ENSMUSG00000087022	1.03712	0.146923	NA	-0.885982	0.238297	0.777822	1.92311	0.00942588	0.57868	2.60036	0.00359543	NA	0.677252	0.46281	NA	-1.56323	0.0830408	1	9130024F11Rik		ENSMUSG00000107655	0.429971	0.461055	NA	0.0509158	0.931462	0.995004	0.379055	0.518053	0.998804	-0.0642471	0.922858	NA	-0.443302	0.508908	NA	0.494218	0.45965	1	Gm44220			ENSMUSG00000040061	-0.362171	0.0815731	0.378031	-0.377133	0.0711244	0.553269
ENSMUSG00000024256	2.29343	0.0220033	0.213261	-0.324783	0.750123	0.970313	2.61821	0.00939334	0.57868	4.44113	0.000319564	0.0180238	1.82291	0.144438	0.665421	-2.1477	0.0841852	1	Adcyap1		ENSMUSG00000109303	-1.39948	0.100951	NA	-0.834652	0.311442	NA	-0.564828	0.525096	0.998804	-0.799629	0.420828	NA	-0.234801	0.808514	NA	-0.599851	0.521767	1	Gm44549			ENSMUSG00000010660	0.167025	0.453315	0.766168	0.286821	0.197233	0.737518
ENSMUSG00000040747	-0.692963	0.00748764	0.118625	-0.0136319	0.956804	0.996673	-0.679331	0.00926807	0.57868	-1.0161	0.000526743	0.0252441	-0.336765	0.239881	0.760329	0.323133	0.256462	1	Cd53		ENSMUSG00000109232	0.335405	0.801507	NA	1.18662	0.364989	NA	-0.851216	0.512687	0.998804	1.04986	0.513398	NA	1.90107	0.230739	NA	-0.714452	0.658049	1	Gm44577			ENSMUSG00000026173	-0.0386907	0.81662	0.937042	-0.0640846	0.701652	0.962078
ENSMUSG00000114442	-1.06128	0.0678998	0.348866	0.441738	0.433269	0.887567	-1.50302	0.00948443	0.57868	0.217332	0.753531	0.935749	1.72035	0.0111048	0.238937	-1.27861	0.0597265	1	F630042J09Rik		ENSMUSG00000108624	1.7106	0.338266	NA	0.605835	0.741153	NA	1.10476	0.529779	0.998804	1.14328	0.573811	NA	0.0385213	0.985187	NA	0.567313	0.78691	1	Gm45091			ENSMUSG00000036834	0.262808	0.602045	0.846673	0.0550983	0.913007	0.991255
ENSMUSG00000032657	-0.106539	0.456478	0.768381	0.264319	0.0627582	0.531985	-0.370858	0.00943051	0.57868	-0.0816754	0.621015	0.892542	0.289183	0.0783994	0.547607	-0.0248633	0.879855	1	Fam189b		ENSMUSG00000108888	4.05867	0.0162112	NA	4.9885	0.00279216	NA	-0.92983	0.521115	0.998804	4.03988	0.0441235	NA	4.96971	0.0125333	NA	0	1	1	Gm45231			ENSMUSG00000038910	-0.0717324	0.610092	0.851627	-0.0720264	0.608761	0.93811
ENSMUSG00000025858	-0.255206	0.0284093	0.23857	0.0491227	0.670831	0.954909	-0.304329	0.00926802	0.57868	-0.314217	0.0189345	0.206798	-0.0098886	0.940792	0.990949	0.0590113	0.65651	1	Get4		ENSMUSG00000110030	-1.87902	0.277075	NA	-0.722428	0.660462	NA	-1.15659	0.511921	0.998804	-1.43904	0.46818	NA	-0.282447	0.882485	NA	-0.439981	0.814839	1	Gm45546			ENSMUSG00000064247	-0.359755	0.07106	0.356675	-0.413824	0.038519	0.454002
ENSMUSG00000111945	0.0833839	0.899544	NA	-1.81721	0.0127883	0.316329	1.90059	0.00926881	0.57868	0.816653	0.298878	NA	-1.08394	0.199709	NA	-0.733269	0.350638	1	Gm19169		ENSMUSG00000110585	1.25926	0.366245	NA	0.385417	0.787509	NA	0.873843	0.527595	0.998804	1.67479	0.314603	NA	0.800951	0.636707	NA	-0.415534	0.807372	1	Gm45704			ENSMUSG00000027695	0.180871	0.296917	0.654128	0.240414	0.165736	0.701505
ENSMUSG00000087075	-0.594341	0.625163	NA	-4.48956	0.00256091	NA	3.89522	0.00946305	0.57868	0.0620864	0.965154	NA	-3.83313	0.0209359	NA	-0.656427	0.641037	1	Lbhd2		ENSMUSG00000108101	0.56705	0.522416	NA	1.13609	0.195489	NA	-0.569039	0.5112	0.998804	1.47037	0.173268	NA	2.03941	0.0572154	NA	-0.90332	0.406808	1	Gm45738			ENSMUSG00000021118	-1.63409	0.162487	NA	-2.19844	0.0741249	NA
ENSMUSG00000003299	-0.358033	0.00152381	0.0524959	-0.0620082	0.580363	0.92945	-0.296025	0.00925133	0.57868	-0.157117	0.230124	0.638973	0.138908	0.286224	0.79411	-0.200916	0.120946	1	Mrpl4		ENSMUSG00000114903	1.43141	0.152508	NA	2.0518	0.0387356	NA	-0.620385	0.515771	0.998804	0.457393	0.683607	NA	1.07778	0.333883	NA	0.974018	0.39899	1	Gm46419			ENSMUSG00000040268	0.0884391	0.291395	0.6481	0.0754792	0.368571	0.858602
ENSMUSG00000035828	-0.414075	0.00317291	0.0785272	-0.0480076	0.730514	0.967535	-0.366067	0.00944167	0.57868	-0.391081	0.0156104	0.191035	-0.0250137	0.876464	0.980127	-0.022994	0.885943	1	Pim3		ENSMUSG00000115745	-1.63581	0.479432	NA	-0.130515	0.952975	NA	-1.5053	0.5182	0.998804	-1.77484	0.499794	NA	-0.26954	0.915581	NA	0.139025	0.956134	1	Gm46448			ENSMUSG00000031557	0.260134	0.215948	0.578474	0.376078	0.0735557	0.558605
ENSMUSG00000007815	-0.15684	0.00984686	0.136739	0.00174209	0.977072	0.997791	-0.158582	0.0094542	0.57868	-0.125008	0.0747416	0.406616	0.0335743	0.631589	0.93691	-0.0318322	0.647985	1	Rhoa		ENSMUSG00000114493	0.128852	0.886376	NA	0.694442	0.436128	NA	-0.56559	0.525789	0.998804	0.287502	0.783834	NA	0.853091	0.411801	NA	-0.158649	0.879704	1	Gm47071			ENSMUSG00000002733	0.0364604	0.748675	0.909562	0.0235359	0.83656	0.981536
ENSMUSG00000070327	-0.0845458	0.620754	0.855189	0.358455	0.035265	0.443539	-0.443001	0.00942058	0.57868	-0.197667	0.315663	0.714791	0.245334	0.211757	0.738299	0.113121	0.565198	1	Rnf213		ENSMUSG00000110984	-1.51576	0.404267	NA	-0.332419	0.850234	NA	-1.18334	0.518414	0.998804	0.984332	0.667818	NA	2.16768	0.335102	NA	-2.5001	0.263668	1	Gm47131			ENSMUSG00000030231	-0.125637	0.191186	0.549566	-0.120025	0.211934	0.754454
ENSMUSG00000002565	1.00098	0.486729	NA	-3.25957	0.0510753	NA	4.26056	0.00948283	0.57868	-0.465774	0.771653	NA	-4.72633	0.00923542	NA	1.46676	0.369391	1	Scin		ENSMUSG00000110959	0.163136	0.674745	0.879684	-0.0857727	0.827067	0.980505	0.248909	0.525593	0.998804	0.868254	0.061005	0.370946	0.619346	0.184483	0.70839	-0.705118	0.128478	1	Gm47198			ENSMUSG00000005225	0.149118	0.304824	0.660338	0.182005	0.210877	0.754382
ENSMUSG00000022899	0.0816343	0.579304	0.83691	0.460714	0.00160034	0.153438	-0.379079	0.00949646	0.57868	0.172975	0.311026	0.710863	0.552055	0.00113819	0.0688812	-0.0913408	0.592362	1	Slc15a2		ENSMUSG00000113146	-0.535254	0.684445	NA	0.302222	0.811883	NA	-0.837476	0.523307	0.998804	-0.784713	0.59925	NA	0.0527627	0.97101	NA	0.24946	0.863992	1	Gm47406			ENSMUSG00000026123	-0.0319106	0.66303	0.874766	-0.0455815	0.534171	0.91875
ENSMUSG00000028364	0.327046	0.439234	0.757975	-0.78747	0.0669553	0.540101	1.11452	0.00937774	0.57868	0.3866	0.429195	0.794926	-0.727917	0.141498	0.663586	-0.0595536	0.903218	1	Tnc		ENSMUSG00000113047	0.620849	0.179867	0.537421	0.910723	0.0485206	0.490718	-0.289874	0.526493	0.998804	1.14054	0.0361488	0.289155	1.43042	0.00846339	0.212263	-0.519696	0.342681	1	Gm47469			ENSMUSG00000066438	0.0993315	0.844326	0.948394	-0.0710029	0.888458	0.98924
ENSMUSG00000031997	0.141461	0.61917	0.854772	-0.607046	0.0350251	0.442789	0.748507	0.00932222	0.57868	-0.0777387	0.812568	0.952698	-0.826246	0.01249	0.255375	0.2192	0.503844	1	Trpc6		ENSMUSG00000114835	0.755921	0.0906098	0.395554	0.467593	0.301039	0.826298	0.288327	0.514003	0.998804	0.716182	0.166995	0.561486	0.427854	0.413245	0.866232	0.0397392	0.9399	1	Gm48194			ENSMUSG00000038167	1.86486	0.40182	NA	2.67712	0.220142	NA
ENSMUSG00000031532	-0.196795	0.0332984	0.255986	0.0431093	0.640341	0.946025	-0.239905	0.00959615	0.580933	-0.0952868	0.372508	0.757526	0.144618	0.175234	0.69936	-0.101509	0.3407	1	Saraf		ENSMUSG00000112512	0.611144	0.496606	NA	0.0262411	0.977244	NA	0.584903	0.518298	0.998804	1.2909	0.234901	NA	0.705998	0.52258	NA	-0.679757	0.536183	1	Gm48203			ENSMUSG00000040852	0.255341	0.0903241	0.394625	0.251697	0.0954884	0.592687
ENSMUSG00000023945	-0.405181	0.0506066	0.302352	0.132057	0.522535	0.915422	-0.537238	0.00957534	0.580933	-0.52276	0.0286666	0.257502	0.0144774	0.951548	0.993543	0.117579	0.621553	1	Slc5a7		ENSMUSG00000114626	-0.181589	0.695063	0.88815	-0.481018	0.305234	0.828565	0.299429	0.526522	0.998804	0.611232	0.267353	0.675908	0.311803	0.57497	0.921326	-0.792821	0.147934	1	Gm48266			ENSMUSG00000034247	0.192399	0.0947647	0.404268	0.199122	0.0843147	0.576722
ENSMUSG00000089996	1.17352	0.0608226	NA	-0.509519	0.445959	0.893146	1.68304	0.00958714	0.580933	1.48511	0.0454623	NA	-0.197935	0.799337	NA	-0.311584	0.681392	1	Tmsb15b2		ENSMUSG00000112308	-0.704466	0.424529	NA	-0.139746	0.871194	NA	-0.56472	0.52698	0.998804	-0.76517	0.447865	NA	-0.20045	0.839621	NA	0.0607042	0.950658	1	Gm48512			ENSMUSG00000035818	2.61088	0.002505	NA	2.39335	0.00595108	NA
ENSMUSG00000007207	0.28126	0.0714075	0.357686	-0.124807	0.427261	0.885592	0.406067	0.00962773	0.581578	0.611146	0.000763459	0.0325441	0.205079	0.261431	0.775482	-0.329886	0.0697344	1	Stx1a		ENSMUSG00000114081	0.425934	0.100585	0.415313	0.589274	0.0227863	0.387342	-0.16334	0.523751	0.998804	-0.00670219	0.9819	0.997042	0.156637	0.595308	0.927332	0.432636	0.146133	1	Gm48904			ENSMUSG00000101304	1.30891	0.354223	NA	1.28337	0.365727	NA
ENSMUSG00000118561	1.06971	0.0695104	NA	-0.52412	0.409722	NA	1.59383	0.00972633	0.584991	1.98655	0.00723146	NA	0.392713	0.613306	NA	-0.916833	0.225079	1	AC102368.2		ENSMUSG00000115109	-0.451637	0.661165	NA	0.218062	0.828034	NA	-0.669699	0.515477	0.998804	0.409206	0.742394	NA	1.0789	0.377715	NA	-0.860842	0.481734	1	Gm49032			ENSMUSG00000002831	-0.0894174	0.854108	0.952379	-0.057034	0.906641	0.989974
ENSMUSG00000076439	-0.198781	0.128803	0.461797	0.139882	0.283744	0.814082	-0.338662	0.00970574	0.584991	-0.295701	0.0499738	0.336719	0.0429617	0.775322	0.964933	0.0969201	0.519457	1	Mog		ENSMUSG00000115849	-0.415738	0.873447	NA	-2.12756	0.420985	NA	1.71182	0.523274	0.998804	-2.1509	0.460447	NA	-3.86272	0.189551	NA	1.73516	0.546736	1	Gm49149			ENSMUSG00000011305	0.50776	0.571081	NA	0.466156	0.604008	NA
ENSMUSG00000000275	-0.291222	0.209834	0.572776	0.307557	0.179504	0.719699	-0.598779	0.00974871	0.58507	-0.369031	0.166932	0.561474	0.229748	0.384717	0.856753	0.0778092	0.76888	1	Trim25		ENSMUSG00000086909	0.929568	0.497997	NA	0.045782	0.974249	NA	0.883786	0.522384	0.998804	-1.43915	0.334432	NA	-2.32294	0.12993	NA	2.36872	0.120374	1	Gm4926			ENSMUSG00000030867	-0.715304	0.159974	NA	-0.609606	0.230629	0.770252
ENSMUSG00000086349	3.38865	0.00692541	NA	5.66508	2.56892e-06	NA	-2.27643	0.00979742	0.586612	3.94695	0.00962943	NA	6.22339	2.72974e-05	NA	-0.558302	0.747151	1	Gm13497		ENSMUSG00000115635	1.63739	0.169132	NA	2.31343	0.0485573	NA	-0.676046	0.52713	0.998804	0.0462917	0.970557	NA	0.722337	0.559312	NA	1.59109	0.236407	1	Gm49271			ENSMUSG00000021701	-0.375727	0.0371295	0.267074	-0.321712	0.0743276	0.559434
ENSMUSG00000058258	0.537961	0.0286748	0.240023	-0.102959	0.681308	0.957514	0.64092	0.00981663	0.586612	0.488371	0.0859053	0.433649	-0.152549	0.597032	0.927385	0.0495898	0.862606	1	Idi1		ENSMUSG00000035370	0.412912	0.420043	NA	0.0789979	0.879508	0.988338	0.333914	0.516767	0.998804	0.102668	0.860515	NA	-0.231247	0.696182	NA	0.310244	0.59878	1	Gm49322			ENSMUSG00000028680	-0.0042594	0.98647	0.994432	0.0964251	0.70093	0.961868
ENSMUSG00000033419	0.277879	0.00501866	0.0965422	0.02212	0.823585	0.980078	0.255759	0.00988418	0.589381	0.3299	0.0039428	0.0878758	0.0741404	0.517667	0.903705	-0.0520204	0.649632	1	Snap91		ENSMUSG00000116185	0.0468545	0.826891	0.940863	0.185404	0.385841	0.865974	-0.13855	0.51807	0.998804	-0.377497	0.120774	0.494365	-0.238948	0.325267	0.818472	0.424352	0.0805181	1	Gm49411			ENSMUSG00000032374	0.329204	0.276493	0.636598	0.256226	0.398852	0.873225
ENSMUSG00000033845	-0.115696	0.357117	0.69914	-0.445815	0.000461738	0.083794	0.330119	0.00993461	0.590207	0.22456	0.125622	0.500017	-0.105559	0.475841	0.889367	-0.340256	0.0197516	1	Mrpl15		ENSMUSG00000116713	1.18996	0.363767	NA	1.97659	0.125911	NA	-0.786627	0.524808	0.998804	-0.75727	0.593367	NA	0.0293567	0.983282	NA	1.94723	0.184112	1	Gm49613			ENSMUSG00000004846	0.143695	0.290491	0.647426	0.15634	0.250993	0.789392
ENSMUSG00000024245	0.468848	0.112627	0.437189	-0.299641	0.317017	0.834382	0.768489	0.00994051	0.590207	0.786189	0.0223002	0.22589	0.0176996	0.959369	0.993974	-0.317341	0.357948	1	Tmem178		ENSMUSG00000116657	-1.7318	0.306739	NA	-2.92905	0.105995	NA	1.19725	0.527261	0.998804	1.5769	0.477108	NA	0.379646	0.869406	NA	-3.3087	0.123571	1	Gm49774			ENSMUSG00000031146	0.056517	0.951691	NA	0.0661087	0.943592	NA
ENSMUSG00000028125	-1.87191	0.0193762	0.200309	0.18658	0.814215	0.979096	-2.05849	0.010134	0.59613	-1.3796	0.135372	0.513811	0.678884	0.459681	0.883679	-0.492304	0.591837	1	Abca4		ENSMUSG00000117719	1.22307	0.502912	NA	2.29524	0.19652	NA	-1.07217	0.520312	0.998804	1.08885	0.607637	NA	2.16102	0.298595	NA	0.134216	0.951523	1	Gm50214			ENSMUSG00000031570	0.450582	0.0143478	0.169964	0.403543	0.0288927	0.412796
ENSMUSG00000049115	-1.64717	0.0146082	NA	0.0912549	0.882188	0.988512	-1.73842	0.010169	0.59613	-2.34752	0.00170776	NA	-0.609096	0.381411	NA	0.700351	0.312925	1	Agtr1a		ENSMUSG00000118256	-2.23573	0.352014	NA	-3.85384	0.112742	NA	1.6181	0.524557	0.998804	1.80537	0.539688	NA	0	1	NA	-4.0411	0.155746	1	Gm50303			ENSMUSG00000040105	-0.0477491	0.682682	0.882805	0.0109866	0.925104	0.993165
ENSMUSG00000108276	0.528975	0.688639	NA	-3.45051	0.0271517	NA	3.97948	0.0101204	0.59613	-1.19909	0.41129	NA	-5.17857	0.00206773	NA	1.72807	0.241255	1	Gm36640		ENSMUSG00000107028	0.163601	0.779858	NA	-0.230035	0.700889	0.961868	0.393636	0.510229	0.998804	-0.46104	0.483594	NA	-0.854676	0.202215	NA	0.624641	0.343271	1	Gm5043			ENSMUSG00000063446	-0.205712	0.240399	0.603254	-0.10705	0.541154	0.920382
ENSMUSG00000063856	-0.289799	0.0373725	0.267406	0.0684338	0.622331	0.941936	-0.358232	0.0101348	0.59613	-0.344708	0.0318437	0.270925	0.0135248	0.932786	0.989537	0.054909	0.731888	1	Gpx1		ENSMUSG00000080715	-0.48396	0.417798	NA	-0.0997115	0.865548	0.985958	-0.384248	0.524645	0.998804	0.0375353	0.957494	NA	0.421783	0.545173	NA	-0.521495	0.450679	1	Gm5406			ENSMUSG00000040563	0.175325	0.100013	0.414096	0.177211	0.0968197	0.596769
ENSMUSG00000075706	-0.567346	6.78692e-06	0.00244654	-0.242498	0.0539846	0.504321	-0.324848	0.0101633	0.59613	-0.413119	0.00454456	0.0949173	-0.0882708	0.543764	0.910243	-0.154228	0.287866	1	Gpx4		ENSMUSG00000049414	1.31454	0.0251529	NA	0.959209	0.107801	0.621599	0.355329	0.527008	0.998804	-0.690209	0.265327	NA	-1.04554	0.0962152	NA	2.00475	0.0020837	0.683775	Gm5417			ENSMUSG00000044667	0.0570956	0.722027	0.899747	0.00753525	0.96256	0.996822
ENSMUSG00000010342	0.777871	0.302087	NA	-1.30538	0.111639	NA	2.08325	0.0100944	0.59613	0.29194	0.734595	NA	-1.79131	0.0515609	NA	0.485932	0.57702	1	Tex14		ENSMUSG00000114642	-0.56611	0.650461	NA	-1.40716	0.283324	NA	0.84105	0.529298	0.998804	-0.270916	0.85184	NA	-1.11197	0.459833	NA	-0.295194	0.836134	1	Gm5461			ENSMUSG00000032372	0.0528187	0.895972	NA	-0.193747	0.637242	0.9457
ENSMUSG00000049401	-0.283464	0.0217786	0.212681	0.0354052	0.772748	0.975495	-0.318869	0.010202	0.596809	-0.0537154	0.708218	0.924864	0.265153	0.0631654	0.505914	-0.229748	0.106194	1	Ogfr		ENSMUSG00000084817	0.0540353	0.854539	0.952451	-0.139065	0.640565	0.946025	0.1931	0.517671	0.998804	-0.17832	0.597093	0.881888	-0.37142	0.274742	0.785927	0.232355	0.490245	1	Gm5526			ENSMUSG00000019461	0.0165527	0.926679	0.976735	-0.0235949	0.896148	0.989604
ENSMUSG00000113314	1.18712	0.443399	NA	-3.28064	0.0638745	NA	4.46776	0.0102414	0.597852	-0.0195348	0.991067	NA	-4.48729	0.0209928	NA	1.20665	0.496631	1	Gm2721		ENSMUSG00000066771	0.168905	0.921637	NA	1.23862	0.449936	NA	-1.06972	0.512703	0.998804	-0.642272	0.733405	NA	0.427446	0.813849	NA	0.811177	0.66784	1	Gm5614			ENSMUSG00000034845	-0.639286	0.00597448	0.106636	-0.513797	0.0268859	0.406833
ENSMUSG00000044071	0.67625	0.0433452	0.282417	-0.186955	0.580264	0.92945	0.863204	0.0102773	0.598693	0.710464	0.0665976	0.386609	-0.152741	0.695478	0.948708	-0.0342139	0.929878	1	Tafa2		ENSMUSG00000104810	-1.23285	0.563651	NA	0.113248	0.956199	NA	-1.3461	0.528952	0.998804	1.25157	0.636512	NA	2.59767	0.315832	NA	-2.48442	0.336941	1	Gm5684			ENSMUSG00000026748	0.0764189	0.490522	0.785149	0.0716681	0.518216	0.913172
ENSMUSG00000020454	0.123434	0.136039	0.47351	-0.0904143	0.278461	0.811661	0.213848	0.0103557	0.601995	-0.0265186	0.780754	0.94424	-0.240367	0.0121211	0.251555	0.149952	0.115554	1	Eif4enif1		ENSMUSG00000091825	0.594895	0.0516238	0.304419	0.403632	0.190994	0.729777	0.191263	0.527902	0.998804	0.554719	0.117311	0.488659	0.363457	0.308354	0.809016	0.0401755	0.910907	1	Gm5778			ENSMUSG00000026640	0.00232659	0.984621	0.993972	0.0728938	0.545893	0.922018
ENSMUSG00000060019	-0.56152	0.0002098	0.0182141	-0.171942	0.253952	0.791586	-0.389578	0.0104754	0.606418	-0.490842	0.00496544	0.100167	-0.101265	0.560726	0.915423	-0.0706775	0.683637	1	Gm10073		ENSMUSG00000072978	0.552819	0.225619	NA	0.255409	0.583734	0.930907	0.29741	0.513012	0.998804	0.14115	0.783889	NA	-0.15626	0.765313	NA	0.411669	0.43282	1	Gm5830			ENSMUSG00000086763	-1.07346	0.259707	NA	-1.62689	0.0945811	NA
ENSMUSG00000019920	0.0544767	0.65467	0.869938	0.364672	0.00255464	0.178106	-0.310196	0.0104556	0.606418	-0.0241189	0.863435	0.966613	0.286077	0.0401943	0.424523	0.0785956	0.574498	1	Lims1		ENSMUSG00000052192	-0.446921	0.104744	0.423317	-0.62303	0.0242802	0.393519	0.17611	0.526949	0.998804	-0.209367	0.511166	0.845905	-0.385477	0.227768	0.752356	-0.237553	0.453773	1	Gm5963			ENSMUSG00000053646	-0.00328561	0.971516	0.990426	0.0137424	0.881373	0.988512
ENSMUSG00000048424	0.541913	0.237488	NA	-0.687746	0.158097	0.693388	1.22966	0.010548	0.608087	0.695035	0.195171	NA	-0.534625	0.340673	NA	-0.153122	0.777661	1	Ranbp3l		ENSMUSG00000063830	-1.29301	0.44476	NA	-0.177791	0.910421	NA	-1.11522	0.515696	0.998804	-1.62195	0.391465	NA	-0.506737	0.777524	NA	0.328946	0.852631	1	Gm6065			ENSMUSG00000036606	-0.132619	0.421187	0.746326	-0.0839377	0.610755	0.938179
ENSMUSG00000029826	0.295179	0.0831271	0.380621	0.724768	1.77343e-05	0.0185462	-0.429588	0.0105459	0.608087	0.440049	0.0264798	0.247554	0.869638	1.01722e-05	0.00374833	-0.14487	0.466761	1	Zc3hav1		ENSMUSG00000105422	0.559773	0.283976	0.642589	0.901949	0.0840097	0.576722	-0.342176	0.511331	0.998804	1.47029	0.0156743	0.19124	1.81246	0.00287593	0.119222	-0.910514	0.13509	1	Gm6089			ENSMUSG00000042251	-0.352953	0.467756	0.774615	-0.326591	0.502194	0.909776
ENSMUSG00000035875	0.0937189	0.898758	NA	-2.12048	0.0142933	NA	2.2142	0.0105717	0.608187	-1.28314	0.117049	NA	-3.49734	0.000187884	NA	1.37686	0.0923975	1	AI182371		ENSMUSG00000118220	0.0301034	0.971044	NA	-0.516789	0.542847	NA	0.546892	0.520647	0.998804	0.778324	0.432508	NA	0.231432	0.818467	NA	-0.748221	0.449684	1	Gm6192			ENSMUSG00000054659	0.15066	0.58681	0.840576	0.124749	0.653778	0.949337
ENSMUSG00000028832	0.20778	0.170289	0.525789	-0.180158	0.235449	0.774449	0.387938	0.0105966	0.608364	0.330308	0.0592663	0.366486	-0.0576299	0.742484	0.959263	-0.122528	0.48424	1	Stmn1		ENSMUSG00000098003	-0.186541	0.91422	NA	0.878997	0.595497	NA	-1.06554	0.527284	0.998804	2.22379	0.302375	NA	3.28932	0.116499	NA	-2.41033	0.258454	1	Gm6317			ENSMUSG00000025359	-1.28897	0.273472	NA	-0.674569	0.558847	NA
ENSMUSG00000105663	0.250316	0.0247517	0.225138	0.531859	1.56992e-06	0.00371286	-0.281543	0.010633	0.609193	-0.183044	0.148421	0.532904	0.0984987	0.434438	0.873753	0.43336	0.000652779	0.370023	Gm43606		ENSMUSG00000116958	-0.0156545	0.978378	NA	-0.407134	0.493582	NA	0.391479	0.513092	0.998804	0.259378	0.702446	NA	-0.132101	0.848942	NA	-0.275033	0.683914	1	Gm6705			ENSMUSG00000087600	0.280558	0.798382	NA	0.82672	0.446649	NA
ENSMUSG00000034748	-0.0939688	0.584766	0.839624	0.342639	0.0429195	0.472967	-0.436608	0.0106569	0.609306	-0.100957	0.610539	0.888374	0.335651	0.0865948	0.569443	0.006988	0.971666	1	Sirt6		ENSMUSG00000105408	0.26852	0.587574	0.841119	-0.0599359	0.904798	0.989777	0.328456	0.51049	0.998804	0.232053	0.684957	0.91556	-0.096403	0.867354	0.979001	0.0364672	0.949319	1	Gm7285			ENSMUSG00000028066	-0.615782	0.0866345	0.387877	-0.477401	0.183135	0.722014
ENSMUSG00000008393	-0.246938	0.0378159	0.268338	0.0569457	0.631095	0.943776	-0.303884	0.0107076	0.609698	-0.0539954	0.694641	0.919832	0.249889	0.0687112	0.520127	-0.192943	0.159422	1	Carhsp1		ENSMUSG00000102193	-1.3864	0.131381	NA	-0.776413	0.38689	NA	-0.609985	0.51748	0.998804	-0.858106	0.420191	NA	-0.248121	0.812477	NA	-0.528292	0.606191	1	Gm7299			ENSMUSG00000036986	-0.0520209	0.745929	0.908881	-0.00578989	0.971256	0.997143
ENSMUSG00000040836	0.44912	0.0273791	0.235788	-0.0741527	0.719456	0.965702	0.523273	0.0107052	0.609698	0.762429	0.00136363	0.0455881	0.239156	0.320113	0.816004	-0.313309	0.190467	1	Gpr161		ENSMUSG00000057036	-0.433781	0.00372241	0.0854768	-0.33566	0.0247445	0.394622	-0.0981203	0.51538	0.998804	-0.322987	0.0614346	0.371525	-0.224867	0.192751	0.718122	-0.110793	0.518283	1	Gm7536			ENSMUSG00000022711	0.0113609	0.927805	0.976979	0.0751125	0.5493	0.92425
ENSMUSG00000010066	-0.276054	0.00719788	0.116331	-0.0146075	0.886786	0.98924	-0.261446	0.0110092	0.61563	-0.103965	0.381084	0.76466	0.157482	0.184211	0.70839	-0.172089	0.146411	1	Cacna2d2		ENSMUSG00000083332	-0.0346644	0.967817	NA	0.508477	0.546024	NA	-0.543141	0.522116	0.998804	-0.512477	0.596694	NA	0.030665	0.974343	NA	0.477812	0.619752	1	Gm7599			ENSMUSG00000029017	-0.0288935	0.783834	0.92358	-0.0662585	0.530764	0.91831
ENSMUSG00000031879	-0.49839	0.0111178	0.147721	0.00332474	0.986335	0.999246	-0.501715	0.0109136	0.61563	-0.34501	0.128281	0.503423	0.156705	0.48607	0.892463	-0.153381	0.494012	1	Ciao2b		ENSMUSG00000067321	-0.804822	0.159873	NA	-1.19212	0.0410285	0.464895	0.387295	0.516151	0.998804	-0.0333347	0.9605	NA	-0.42063	0.537577	NA	-0.771487	0.243537	1	Gm7931			ENSMUSG00000027952	-0.0159724	0.940052	0.980138	-0.0693029	0.744715	0.969486
ENSMUSG00000016256	-0.572172	0.000388191	0.0251401	-0.16027	0.317952	0.834901	-0.411902	0.0109694	0.61563	-0.447839	0.0161441	0.193846	-0.0359364	0.846376	0.975914	-0.124334	0.501311	1	Ctsz		ENSMUSG00000048334	-0.255138	0.501153	0.792218	-0.00615894	0.986935	0.999246	-0.248979	0.515339	0.998804	-0.3203	0.461608	0.817356	-0.0713208	0.868961	0.979001	0.0651618	0.879346	1	Gm8258			ENSMUSG00000002012	-0.473999	0.0397974	0.272296	-0.550166	0.0171812	0.348281
ENSMUSG00000034486	1.76419	0.0203781	0.206168	-0.175409	0.820205	0.979827	1.9396	0.0111278	0.61563	0.847031	0.331871	0.72533	-1.09257	0.215761	0.742158	0.917162	0.297139	1	Gbx2		ENSMUSG00000115516	-0.292923	0.886866	NA	-1.69459	0.425803	NA	1.40167	0.516245	0.998804	-1.11472	0.628807	NA	-2.51639	0.287876	NA	0.821797	0.718114	1	Gm8341			ENSMUSG00000046204	0.126538	0.290817	0.647619	0.0729912	0.543043	0.920838
ENSMUSG00000083953	0.329513	0.353233	0.696422	-0.604575	0.102232	0.610923	0.934088	0.0110719	0.61563	0.682367	0.102469	0.469521	-0.251721	0.558911	0.914803	-0.352854	0.400685	1	Gm14049		ENSMUSG00000103206	-0.0820504	0.902757	NA	-0.525792	0.445692	NA	0.443742	0.522964	0.998804	-0.304427	0.691478	NA	-0.748169	0.33921	NA	0.222377	0.770529	1	Gm8515			ENSMUSG00000050424	0.350737	0.872378	NA	-0.267259	0.904658	NA
ENSMUSG00000108601	0.443303	0.183283	0.542749	-0.433178	0.214818	0.756828	0.87648	0.011068	0.61563	0.107682	0.776736	0.943003	-0.768798	0.0509766	0.470654	0.335621	0.381576	1	Gm44645		ENSMUSG00000082076	-0.41504	0.735002	NA	0.371422	0.755749	NA	-0.786462	0.519096	0.998804	-0.931234	0.501173	NA	-0.144771	0.914978	NA	0.516193	0.704642	1	Gm8659			ENSMUSG00000115338	-0.106888	0.700618	0.889863	-0.130393	0.640211	0.946025
ENSMUSG00000110791	1.81947	0.00125777	NA	0.403731	0.498699	0.90905	1.41574	0.0109328	0.61563	0.545043	0.373263	NA	-0.8707	0.175273	NA	1.27443	0.0496085	1	Gm47508		ENSMUSG00000110825	-1.09771	0.266525	NA	-0.450008	0.637858	NA	-0.647702	0.521918	0.998804	-1.01238	0.370049	NA	-0.364681	0.740613	NA	-0.0853269	0.937034	1	Gm8959			ENSMUSG00000041653	0.449085	0.316441	0.667332	0.227282	0.613966	0.938931
ENSMUSG00000111971	-1.45069	0.000169713	0.0161735	-0.462072	0.221992	0.762617	-0.98862	0.0110122	0.61563	-1.70063	0.000116418	0.00892835	-0.712012	0.10154	0.601592	0.249939	0.562962	1	Gm48678		ENSMUSG00000114607	-0.683871	0.29461	NA	-1.11802	0.0955245	NA	0.434148	0.528188	0.998804	0.48475	0.540752	NA	0.0506014	0.950036	NA	-1.16862	0.132714	1	Gm8990			ENSMUSG00000036833	-0.0178678	0.885267	0.964466	-0.00333253	0.978574	0.997821
ENSMUSG00000098093	1.8005	0.214116	NA	-2.22658	0.183414	NA	4.02708	0.0110645	0.61563	0.949287	0.555385	NA	-3.07779	0.0898315	NA	0.851216	0.615974	1	Gm8707		ENSMUSG00000090001	-0.0531344	0.975744	NA	1.02337	0.541191	NA	-1.07651	0.52454	0.998804	2.28585	0.291769	NA	3.36236	0.111055	NA	-2.33899	0.277791	1	Gm9719			ENSMUSG00000036257	0.116017	0.113181	0.437576	0.138697	0.0585012	0.520244
ENSMUSG00000040896	0.196446	0.274032	0.633884	-0.260654	0.147919	0.684478	0.457099	0.011136	0.61563	0.223924	0.280437	0.685947	-0.233175	0.262133	0.776418	-0.0274783	0.89466	1	Kcnd3		ENSMUSG00000035311	0.160353	0.0322158	0.251745	0.208359	0.00541925	0.237237	-0.0480062	0.521317	0.998804	0.0525361	0.542606	0.859605	0.100542	0.24416	0.76331	0.107817	0.211765	1	Gnptab			ENSMUSG00000020464	-0.00215576	0.982972	0.993897	-0.0211602	0.834661	0.98147
ENSMUSG00000078952	0.497598	0.623257	NA	-2.55384	0.0347477	NA	3.05144	0.0111663	0.61563	0.629284	0.593169	NA	-2.42215	0.0729417	NA	-0.131686	0.911521	1	Lncenc1		ENSMUSG00000046519	-0.165725	0.318	0.66869	-0.0589811	0.72209	0.966341	-0.106744	0.523083	0.998804	0.147492	0.446009	0.80632	0.254236	0.18872	0.713975	-0.313217	0.103533	1	Golph3l			ENSMUSG00000040128	-0.055988	0.548219	0.820448	-0.00549011	0.953072	0.996637
ENSMUSG00000013936	-0.206757	0.809388	NA	-2.70417	0.00566831	NA	2.49741	0.0109908	0.61563	-0.274074	0.78132	NA	-2.77149	0.0112558	NA	0.0673174	0.945389	1	Myl2		ENSMUSG00000027346	0.0995825	0.267602	0.627636	0.0415176	0.644553	0.947004	0.0580649	0.518874	0.998804	-0.253033	0.014248	0.184251	-0.311098	0.00261958	0.112826	0.352616	0.000635315	0.370023	Gpcpd1			ENSMUSG00000028675	-0.0422391	0.722418	0.899747	-0.0702662	0.555893	0.925723
ENSMUSG00000032565	-0.338578	0.0791617	0.371964	0.152247	0.420849	0.884311	-0.490824	0.0110828	0.61563	-0.023691	0.916365	0.980728	0.467133	0.0357142	0.404241	-0.314887	0.156263	1	Nudt16		ENSMUSG00000072875	-0.0279979	0.87724	0.961214	0.0903951	0.61774	0.939881	-0.118393	0.514401	0.998804	-0.0994017	0.634279	0.895416	0.0189913	0.927546	0.988671	0.0714038	0.732076	1	Gpr27			ENSMUSG00000023345	0.318791	0.0801317	0.375131	0.304217	0.096017	0.594192
ENSMUSG00000045114	0.163179	0.550492	0.821478	-0.551897	0.0504756	0.497359	0.715075	0.0111622	0.61563	0.286753	0.366624	0.753234	-0.428322	0.187893	0.712778	-0.123574	0.697531	1	Prrt2		ENSMUSG00000048216	0.481555	0.00140459	0.0503281	0.383352	0.0112385	0.299498	0.0982026	0.513452	0.998804	0.667811	0.00013932	0.0100008	0.569609	0.00118544	0.0704092	-0.186256	0.290228	1	Gpr85			ENSMUSG00000028600	-0.0177904	0.977551	NA	-0.179529	0.777836	0.976033
ENSMUSG00000085401	-3.77001	0.0102458	NA	-0.0215335	0.985984	NA	-3.74848	0.0111544	0.61563	-3.4753	0.0347881	NA	0.273179	0.84894	NA	-0.294712	0.836191	1	Slc39a1-ps		ENSMUSG00000086429	-0.19328	0.461197	0.771858	-0.0267805	0.918524	0.9916	-0.1665	0.527421	0.998804	-0.0228444	0.940063	0.987022	0.143655	0.63586	0.937813	-0.170436	0.572986	1	Gt(ROSA)26Sor			ENSMUSG00000025608	-0.282712	0.088024	0.390661	-0.252502	0.127958	0.656682
ENSMUSG00000024921	0.103098	0.140201	0.48103	-0.0749573	0.28418	0.814838	0.178056	0.0109629	0.61563	0.192835	0.016955	0.196884	0.0147792	0.854946	0.976492	-0.0897365	0.266497	1	Smarca2		ENSMUSG00000036890	0.2538	0.0775837	0.370505	0.162354	0.260627	0.79738	0.0914464	0.52517	0.998804	0.286741	0.0848889	0.430204	0.195294	0.241863	0.762008	-0.0329401	0.843423	1	Gtdc1			ENSMUSG00000046020	0.0663131	0.662695	0.874766	-0.00624147	0.967348	0.997143
ENSMUSG00000033192	-0.0844844	0.582485	0.838519	-0.483375	0.00200867	0.168745	0.39889	0.0112716	0.61637	0.721931	8.72758e-05	0.00738371	0.32304	0.083013	0.562994	-0.806415	1.07532e-05	0.0444092	Lpcat2		ENSMUSG00000024154	-0.172951	0.877352	NA	0.528563	0.630296	NA	-0.701514	0.527394	0.998804	-0.570238	0.654262	NA	0.131276	0.916593	NA	0.397287	0.753093	1	Gtf2a1l			ENSMUSG00000040596	-0.0576895	0.583004	0.838578	-0.0126171	0.904466	0.989634
ENSMUSG00000019579	-0.432596	0.00261331	0.0708284	-0.0657234	0.644209	0.946946	-0.366873	0.0112871	0.61637	-0.0654754	0.696065	0.920123	0.301398	0.0701026	0.521678	-0.367121	0.0265098	1	Mydgf		ENSMUSG00000041624	0.302368	0.0143611	0.169976	0.224067	0.0702696	0.550002	0.0783008	0.525948	0.998804	0.120914	0.395525	0.771893	0.042613	0.764986	0.962954	0.181454	0.203171	1	Gucy1a2			ENSMUSG00000034064	0.0359406	0.733263	0.903461	0.0466144	0.659242	0.951649
ENSMUSG00000054640	0.528396	0.040939	0.277195	-0.127142	0.623007	0.942242	0.655538	0.0112347	0.61637	0.377631	0.205787	0.612277	-0.277907	0.35199	0.836322	0.150765	0.613538	1	Slc8a1		ENSMUSG00000016206	0.303889	0.508439	0.796826	0.0110241	0.981044	0.99846	0.292865	0.526077	0.998804	0.341743	0.520846	0.849286	0.0488783	0.927355	0.988671	-0.0378542	0.943493	1	H2-M3			ENSMUSG00000026047	0.112356	0.541249	0.81613	0.15697	0.394176	0.869917
ENSMUSG00000020219	-0.67035	1.34067e-05	0.00358565	-0.276675	0.07026	0.550002	-0.393675	0.0112483	0.61637	-0.570466	0.0013116	0.0446454	-0.176792	0.316604	0.81419	-0.0998839	0.568987	1	Timm13		ENSMUSG00000049241	1.78032	0.254298	NA	0.786079	0.624471	NA	0.994246	0.512697	0.998804	1.87537	0.308949	NA	0.881123	0.639427	NA	-0.0950441	0.960428	1	Hcar1			ENSMUSG00000034487	-0.138004	0.597942	0.844356	0.00290866	0.991121	0.999246
ENSMUSG00000050855	0.315313	0.0429039	0.281509	-0.0830375	0.599435	0.934164	0.39835	0.0112906	0.61637	0.494114	0.00649841	0.117	0.0957634	0.60194	0.92898	-0.178801	0.32673	1	Zfp940		ENSMUSG00000069300	1.26465	0.149719	NA	1.78975	0.0390636	NA	-0.525099	0.520604	0.998804	2.30147	0.0459877	NA	2.82657	0.0135875	NA	-1.03681	0.383305	1	Hist1h2bj			ENSMUSG00000038902	0.134971	0.116403	0.443001	0.142526	0.0976634	0.599418
ENSMUSG00000052423	-0.142666	0.187101	0.545449	0.131817	0.21987	0.761799	-0.274483	0.0113151	0.616498	0.101556	0.420111	0.792391	0.376038	0.00270273	0.114294	-0.244221	0.0510342	1	B4galt3		ENSMUSG00000025877	0.0974417	0.827796	0.941099	0.389639	0.381575	0.864949	-0.292198	0.511972	0.998804	0.246875	0.635357	0.895416	0.539073	0.29834	0.801857	-0.149434	0.773987	1	Hk3			ENSMUSG00000006678	0.209287	0.247453	0.608841	0.257478	0.154998	0.690949
ENSMUSG00000117710	-0.22075	0.714454	NA	1.24004	0.0277571	NA	-1.46079	0.0114123	0.619363	-0.381331	0.578402	NA	1.07946	0.0975019	NA	0.160582	0.81182	1	Gm10817		ENSMUSG00000096722	-0.68429	0.418261	NA	-1.24937	0.151579	NA	0.56508	0.525614	0.998804	-0.198908	0.840216	NA	-0.763988	0.448866	NA	-0.485382	0.61659	1	Hmgb1-ps9			ENSMUSG00000024833	-0.242499	0.314993	0.666567	-0.19036	0.430651	0.886062
ENSMUSG00000037771	-0.314078	0.00664125	0.113052	-0.0210492	0.855503	0.984028	-0.293029	0.0114044	0.619363	-0.249242	0.0621104	0.373867	0.0437869	0.742918	0.959464	-0.0648361	0.626966	1	Slc32a1		ENSMUSG00000059325	-0.630536	0.00138033	0.0500391	-0.504285	0.0103974	0.290652	-0.126251	0.529777	0.998804	-0.570576	0.0119249	0.168498	-0.444325	0.0499542	0.467725	-0.0599596	0.788292	1	Hopx			ENSMUSG00000031536	-0.0374199	0.702364	0.891181	0.0119929	0.902584	0.989604
ENSMUSG00000030342	-0.381081	0.00923845	0.131835	-0.00998021	0.945364	0.995855	-0.3711	0.0115029	0.621031	-0.27545	0.103299	0.470095	0.0956502	0.570098	0.918962	-0.10563	0.529578	1	Cd9		ENSMUSG00000090877	1.26262	0.031253	0.249148	0.88651	0.132317	0.659957	0.376109	0.51657	0.998804	2.00721	0.0039338	0.0877932	1.6311	0.0195342	0.315461	-0.744594	0.29007	1	Hspa1b			ENSMUSG00000038644	-0.0875675	0.675516	0.880151	0.0396428	0.849488	0.98238
ENSMUSG00000030204	-0.426321	0.00250982	0.0697122	-0.0686849	0.624439	0.942542	-0.357636	0.0115923	0.621031	-0.175922	0.281622	0.68725	0.181714	0.26414	0.778545	-0.250399	0.122641	1	Ddx47		ENSMUSG00000029096	-0.0325075	0.872887	0.960019	-0.167981	0.413663	0.880421	0.135473	0.512607	0.998804	-0.0310766	0.894565	0.975422	-0.16655	0.481272	0.89081	-0.00143092	0.995105	1	Htra3			ENSMUSG00000020471	-0.315823	0.157035	0.509382	-0.289132	0.195872	0.7358
ENSMUSG00000029212	0.233216	0.0356906	0.263245	-0.0474111	0.669963	0.954901	0.280627	0.0115995	0.621031	0.142707	0.265543	0.675135	-0.13792	0.28259	0.791673	0.0905091	0.480285	1	Gabrb1		ENSMUSG00000036256	-0.151758	0.534993	0.81261	0.00374626	0.987767	0.999246	-0.155504	0.526053	0.998804	-0.127244	0.652294	0.902232	0.0282606	0.920221	0.988165	-0.0245143	0.93063	1	Igfbp7			ENSMUSG00000020974	0.10518	0.921213	NA	0.0446263	0.966655	NA
ENSMUSG00000043384	0.1951	0.0128559	0.159266	-0.00307683	0.968728	0.997143	0.198177	0.0115506	0.621031	0.390127	1.67264e-05	0.00265517	0.19195	0.0342784	0.396654	-0.195027	0.0314294	1	Gprasp1		ENSMUSG00000076621	1.06957	0.6403	NA	-0.442383	0.852691	NA	1.51195	0.518116	0.998804	-0.695973	0.78588	NA	-2.20793	0.40399	NA	1.76554	0.497282	1	Ighj1			ENSMUSG00000028394	-0.139935	0.264806	0.625099	-0.178065	0.157868	0.693297
ENSMUSG00000025813	0.739954	0.00144432	0.0511745	0.152642	0.512448	0.91226	0.587311	0.0114771	0.621031	0.577003	0.0314116	0.269321	-0.0103087	0.969408	0.99577	0.162951	0.544291	1	Homer2		ENSMUSG00000017057	0.297419	0.233154	0.596901	0.459477	0.0648991	0.536758	-0.162058	0.512744	0.998804	0.211071	0.463174	0.81854	0.373129	0.193932	0.719334	0.0863483	0.764991	1	Il13ra1			ENSMUSG00000039176	-0.0235365	0.812854	0.934904	-0.0508495	0.609705	0.93811
ENSMUSG00000030036	-0.286696	0.030869	0.247995	0.0505741	0.700395	0.961868	-0.33727	0.0115238	0.621031	0.00986285	0.949263	0.990399	0.347133	0.0240276	0.342436	-0.296559	0.0529336	1	Mogs		ENSMUSG00000050377	-1.07668	0.653296	NA	-2.72512	0.276462	NA	1.64843	0.516069	0.998804	2.98983	0.312564	NA	1.3414	0.659867	NA	-4.06652	0.165355	1	Il31ra			ENSMUSG00000020718	0.629417	0.0900085	0.394221	0.566763	0.128278	0.656682
ENSMUSG00000044034	-1.28974	0.284862	NA	-5.05836	0.000527606	NA	3.76862	0.0115662	0.621031	0.698583	0.637986	NA	-3.07004	0.0704212	NA	-1.98832	0.170696	1	Npb		ENSMUSG00000025746	0.347073	0.798252	NA	-0.538976	0.697575	NA	0.886049	0.521357	0.998804	1.72701	0.295975	NA	0.840962	0.615941	NA	-1.37994	0.404923	1	Il6			ENSMUSG00000020474	0.10342	0.559417	0.826138	0.0494824	0.78115	0.976151
ENSMUSG00000031015	-0.222494	0.196738	0.556327	0.212275	0.214031	0.756116	-0.434769	0.0116268	0.621297	-0.0114583	0.954308	0.991203	0.423311	0.033115	0.390684	-0.211035	0.288243	1	Swap70		ENSMUSG00000032178	-0.0648874	0.492992	0.786419	-0.126912	0.180813	0.721703	0.0620243	0.514014	0.998804	-0.0330411	0.762461	0.938561	-0.0950653	0.385196	0.856772	-0.0318463	0.770436	1	Ilf3			ENSMUSG00000034206	-0.225005	0.398023	0.728676	-0.293327	0.272856	0.807078
ENSMUSG00000062257	0.264495	0.0197027	0.201921	-0.0218845	0.847372	0.981825	0.286379	0.0117015	0.6217	0.173403	0.18536	0.586614	-0.112977	0.389069	0.858147	0.0910921	0.486888	1	Opcml		ENSMUSG00000042106	-0.584793	0.230275	NA	-0.905221	0.0688675	0.544973	0.320428	0.529351	0.998804	0.443966	0.450808	NA	0.123538	0.836104	NA	-1.02876	0.0753673	1	Inka1			ENSMUSG00000067148	-0.0228312	0.908063	0.970204	0.0455567	0.817833	0.979714
ENSMUSG00000073982	-0.646346	1.36537e-06	0.00107812	-0.305619	0.0215039	0.380084	-0.340727	0.0116884	0.6217	-0.506608	0.00103582	0.039138	-0.165881	0.280346	0.790486	-0.139738	0.359517	1	Rhog		ENSMUSG00000028894	0.0543747	0.614688	0.853638	-0.014243	0.895435	0.989604	0.0686177	0.527132	0.998804	0.126878	0.310045	0.710105	0.05826	0.641935	0.939904	-0.072503	0.561486	1	Inpp5b			ENSMUSG00000029642	-0.329885	0.0591091	0.32509	-0.277099	0.113131	0.634054
ENSMUSG00000013611	1.54765	0.210588	NA	-1.84172	0.177259	NA	3.38937	0.0116841	0.6217	1.54687	0.280972	NA	-1.8425	0.233687	NA	0.000779235	0.999572	1	Snx31		ENSMUSG00000048534	4.0273	0.00597544	NA	3.24921	0.0295236	NA	0.778092	0.524957	0.998804	0.938258	0.509235	NA	0.160166	0.912066	NA	3.08904	0.0625678	1	Jaml			ENSMUSG00000029250	-0.000422796	0.996598	0.998706	0.00163097	0.986896	0.999246
ENSMUSG00000037280	-0.310357	0.073801	0.36245	0.127363	0.461679	0.897938	-0.43772	0.0117301	0.622032	-0.118623	0.554487	0.864184	0.319097	0.11098	0.6206	-0.191734	0.338037	1	Galnt6		ENSMUSG00000027425	0.249242	0.0441388	0.284618	0.16956	0.172737	0.713044	0.079682	0.520258	0.998804	0.143509	0.314602	0.713654	0.063827	0.655727	0.942411	0.105733	0.459919	1	Kat14			ENSMUSG00000024258	-0.236671	0.210262	0.572828	-0.123989	0.511126	0.91226
ENSMUSG00000035783	0.407707	0.152395	0.50189	-0.321727	0.271353	0.805416	0.729434	0.0119727	0.628577	0.225965	0.490503	0.835094	-0.50347	0.132116	0.651065	0.181743	0.581458	1	Acta2		ENSMUSG00000021767	0.0259718	0.747438	0.909093	-0.0261881	0.745697	0.969941	0.0521599	0.518611	0.998804	0.0604633	0.516349	0.848336	0.00830339	0.929045	0.988671	-0.0344915	0.711071	1	Kat6b			ENSMUSG00000004667	-0.264729	0.0372893	0.267405	-0.247569	0.0518297	0.500403
ENSMUSG00000031441	-0.0491233	0.532767	0.811806	0.14882	0.0585039	0.520244	-0.197943	0.0119893	0.628577	0.0282119	0.75655	0.937509	0.226155	0.0128729	0.259221	-0.0773351	0.394871	1	Atp11a		ENSMUSG00000031787	-0.175306	0.110198	0.433818	-0.104021	0.343389	0.852148	-0.071285	0.519508	0.998804	-0.147351	0.244725	0.653571	-0.0760661	0.548267	0.911054	-0.0279549	0.824278	1	Katnb1			ENSMUSG00000033020	-0.309251	0.117933	0.445359	-0.293341	0.138583	0.670958
ENSMUSG00000084873	1.07915	0.16114	NA	-1.01545	0.235248	NA	2.0946	0.011962	0.628577	-0.0942797	0.91231	NA	-2.18888	0.0190572	NA	1.17343	0.181211	1	C030047K22Rik		ENSMUSG00000046168	0.0695425	0.946225	NA	0.708778	0.484657	NA	-0.639236	0.529236	0.998804	0.032979	0.977877	NA	0.672215	0.567167	NA	0.0365635	0.975442	1	Kcnrg			ENSMUSG00000071662	-0.159252	0.342887	0.688017	-0.185852	0.269485	0.802149
ENSMUSG00000035509	-0.0183715	0.900759	0.967508	-0.398588	0.00810876	0.266686	0.380217	0.0119815	0.628577	-0.455933	0.00633548	0.115572	-0.83615	8.55439e-07	0.000644767	0.437561	0.00851775	1	Fbxl21		ENSMUSG00000047153	-0.0471298	0.737605	0.906104	0.0433151	0.758094	0.972027	-0.0904449	0.521918	0.998804	0.294794	0.0727442	0.401546	0.385239	0.019007	0.311817	-0.341924	0.0368166	1	Khnyn			ENSMUSG00000019738	-0.0651402	0.769681	0.918654	-0.170808	0.445027	0.892736
ENSMUSG00000089092	-0.493267	0.647188	NA	-3.9956	0.00382964	NA	3.50234	0.0118826	0.628577	1.83754	0.184494	NA	-1.66479	0.307806	NA	-2.33081	0.0898303	1	Gm25654		ENSMUSG00000014602	0.10776	0.238986	0.602252	0.0501801	0.583504	0.930907	0.0575796	0.529272	0.998804	0.154908	0.14269	0.523587	0.0973281	0.357097	0.838338	-0.047148	0.655489	1	Kif1a			ENSMUSG00000039771	-0.19597	0.215855	0.578474	-0.226549	0.153727	0.689059
ENSMUSG00000077962	-0.183717	0.854956	NA	-3.52231	0.00770656	NA	3.33859	0.0119774	0.628577	-0.00346166	0.997632	NA	-3.34205	0.0210138	NA	-0.180256	0.876352	1	Mir874		ENSMUSG00000027475	-0.0242399	0.777759	0.921266	-0.0804635	0.350208	0.854157	0.0562236	0.515036	0.998804	0.115312	0.246427	0.655479	0.0590888	0.553411	0.912192	-0.139552	0.159859	1	Kif3b			ENSMUSG00000082981	0.428507	0.408535	NA	0.474604	0.360548	0.856727
ENSMUSG00000087114	-0.318354	0.776782	NA	-3.87066	0.00583054	NA	3.55231	0.0120682	0.629154	-0.440719	0.732328	NA	-3.99303	0.00949775	NA	0.122365	0.923608	1	Gm16099		ENSMUSG00000030087	-0.267052	0.113835	0.438674	-0.157498	0.350881	0.854471	-0.109553	0.518278	0.998804	-0.199255	0.306947	0.707603	-0.0897022	0.645472	0.940694	-0.0677961	0.727248	1	Klf15			ENSMUSG00000032199	0.0747228	0.446191	0.762364	0.0344808	0.725559	0.967279
ENSMUSG00000019789	-0.470724	0.0227062	0.217012	0.0507943	0.801887	0.978977	-0.521519	0.0120606	0.629154	-0.14514	0.547199	0.861065	0.376378	0.113104	0.623058	-0.325584	0.168718	1	Hey2		ENSMUSG00000040263	-0.241544	0.0541977	0.31153	-0.322372	0.0105868	0.291455	0.080828	0.525575	0.998804	-0.0309125	0.831868	0.958036	-0.111741	0.444605	0.878418	-0.210631	0.14506	1	Klhdc4			ENSMUSG00000034453	0.104837	0.485274	0.782821	0.0798101	0.595996	0.932627
ENSMUSG00000030281	-1.55764	5.54973e-06	0.00219109	-0.671537	0.0391361	0.45616	-0.886103	0.0120682	0.629154	-2.16314	1.47388e-08	1.28631e-05	-1.27704	0.000491412	0.0405403	0.605501	0.089552	1	Il17rc		ENSMUSG00000029004	0.135317	0.0381588	0.268569	0.0931418	0.154011	0.6894	0.0421752	0.518551	0.998804	0.065045	0.387914	0.768229	0.0228699	0.761633	0.962322	0.070272	0.350987	1	Kmt2e			ENSMUSG00000028099	0.000628321	0.997576	0.999082	-0.0385892	0.852302	0.98265
ENSMUSG00000104562	0.61883	0.000534673	0.0291643	0.169959	0.350149	0.854157	0.448871	0.0121201	0.629722	0.253759	0.213696	0.622322	-0.195111	0.345628	0.831092	0.36507	0.0773528	1	Gm42767		ENSMUSG00000049327	0.0601498	0.599325	0.845069	-0.0120308	0.916508	0.9916	0.0721806	0.529701	0.998804	0.00617057	0.962744	0.99318	-0.06601	0.617916	0.93396	0.0539793	0.682637	1	Kmt5a			ENSMUSG00000020329	-0.099012	0.461786	0.772531	-0.0429357	0.749754	0.970313
ENSMUSG00000023156	-0.0684841	0.584572	0.839543	-0.391339	0.00219291	0.171634	0.322855	0.0121244	0.629722	0.0408588	0.778554	0.943594	-0.281996	0.0558438	0.486398	-0.109343	0.449153	1	Rpp14		ENSMUSG00000073774	-0.514718	0.704059	NA	-1.47239	0.310094	NA	0.957669	0.51798	0.998804	0.0314917	0.984264	NA	-0.926177	0.581094	NA	-0.546209	0.727601	1	Kncn			ENSMUSG00000053293	0.0485278	0.625299	0.857131	0.0060498	0.951518	0.99646
ENSMUSG00000020053	0.643587	0.0923874	0.399887	-0.323491	0.404547	0.874593	0.967078	0.0121785	0.631353	0.931327	0.0363239	0.290014	-0.0357511	0.93665	0.990594	-0.28774	0.519705	1	Igf1		ENSMUSG00000040213	-0.53106	0.0452418	0.288108	-0.36221	0.170992	0.709837	-0.16885	0.529393	0.998804	-0.584707	0.0551402	0.354806	-0.415857	0.1718	0.693743	0.0536473	0.858758	1	Kyat3			ENSMUSG00000066235	-0.12509	0.313863	0.6658	-0.14186	0.255234	0.792246
ENSMUSG00000021314	0.209826	0.0847347	0.384109	-0.0949443	0.436681	0.888261	0.30477	0.0124782	0.634232	0.252276	0.0728732	0.401723	-0.0524948	0.709572	0.951814	-0.0424496	0.762907	1	Amph		ENSMUSG00000057421	-0.0240876	0.784549	0.923864	-0.0808162	0.360261	0.856719	0.0567285	0.521757	0.998804	-0.0628724	0.536185	0.856058	-0.119601	0.240228	0.760729	0.0387848	0.702241	1	Las1l			ENSMUSG00000022325	0.250042	0.192449	0.551404	0.24626	0.200168	0.74045
ENSMUSG00000118004	-1.62815	0.0960498	NA	0.792404	0.371906	NA	-2.42055	0.0123388	0.634232	-1.2236	0.276181	NA	1.19695	0.252286	NA	-0.404549	0.701561	1	BC026513		ENSMUSG00000083836	-0.279578	0.554887	NA	-0.587304	0.223629	0.764547	0.307726	0.529647	0.998804	-0.294762	0.588482	NA	-0.602488	0.275718	NA	0.0151846	0.977506	1	Ldha-ps2			ENSMUSG00000030423	-0.190191	0.285033	0.642941	-0.16746	0.347114	0.85283
ENSMUSG00000004031	0.193233	0.0966496	0.407073	-0.0989845	0.397036	0.872018	0.292217	0.0123324	0.634232	0.186735	0.164611	0.55717	-0.105482	0.434105	0.873711	0.00649724	0.96146	1	Brinp2		ENSMUSG00000057615	-1.19696	0.160136	NA	-0.644466	0.438049	NA	-0.552492	0.528151	0.998804	-1.24316	0.200074	NA	-0.690672	0.468012	NA	0.0462062	0.960374	1	Ldoc1			ENSMUSG00000060152	-0.207208	0.205872	0.567544	-0.272315	0.0972914	0.598316
ENSMUSG00000086181	0.37399	0.494813	NA	-1.0828	0.0653707	0.537118	1.4568	0.0125649	0.634232	1.06937	0.103712	NA	-0.387424	0.574871	NA	-0.695381	0.292583	1	C230034O21Rik		ENSMUSG00000024766	-0.188196	0.410178	0.738098	-0.336533	0.14437	0.679067	0.148337	0.523974	0.998804	-0.444033	0.0890383	0.442175	-0.592369	0.0242487	0.343082	0.255836	0.3235	1	Lipo3			ENSMUSG00000022803	-0.0280575	0.985281	NA	0.335703	0.821744	NA
ENSMUSG00000026141	0.16693	0.28482	0.642916	-0.228875	0.149735	0.68576	0.395805	0.0125993	0.634232	-0.235983	0.184342	0.584915	-0.631787	0.000456203	0.0401462	0.402912	0.0235874	1	Col19a1		ENSMUSG00000037216	-0.412437	0.204569	0.565843	-0.203096	0.529883	0.918098	-0.209341	0.525575	0.998804	-0.739771	0.0452359	0.321542	-0.530431	0.149314	0.667837	0.327335	0.368059	1	Lipt1			ENSMUSG00000029676	0.203814	0.100523	0.41516	0.207361	0.0954962	0.592687
ENSMUSG00000098723	0.0319938	0.971442	NA	-2.94017	0.0134398	NA	2.97216	0.0126154	0.634232	0.0188027	0.985457	NA	-2.95336	0.0226957	NA	0.013191	0.989773	1	Gm27332		ENSMUSG00000037095	-2.90491	0.164859	NA	-1.49434	0.452022	NA	-1.41057	0.513241	0.998804	-1.54614	0.525552	NA	-0.135571	0.953927	NA	-1.35877	0.552246	1	Lrg1			ENSMUSG00000032015	-1.76396	0.492337	NA	-1.59658	0.533049	NA
ENSMUSG00000099361	0.623652	0.636032	NA	-3.26509	0.0378281	NA	3.88874	0.0126305	0.634232	-0.430088	0.772433	NA	-4.31883	0.0118778	NA	1.05374	0.482615	1	Gm28492		ENSMUSG00000031848	-0.74353	0.0139296	0.166138	-0.542854	0.0718849	0.554582	-0.200676	0.511721	0.998804	-0.647435	0.063241	0.378732	-0.446759	0.199089	0.724627	-0.0960956	0.780509	1	Lsm4			ENSMUSG00000045515	0.0437046	0.687608	0.884361	0.0853225	0.432604	0.887118
ENSMUSG00000103334	-1.46779	0.148066	NA	1.01305	0.256059	NA	-2.48084	0.0125771	0.634232	-3.55924	0.00108408	NA	-1.07839	0.269091	NA	2.09145	0.0358986	1	Gm29771		ENSMUSG00000024481	-0.029104	0.985405	NA	-1.13351	0.501818	NA	1.10441	0.514641	0.998804	0.255636	0.890612	NA	-0.848773	0.662102	NA	-0.28474	0.877825	1	Lvrn			ENSMUSG00000024497	1.71194	0.484903	NA	0.511512	0.839318	NA
ENSMUSG00000032818	2.47221	0.0530843	NA	-1.09636	0.465195	NA	3.56857	0.0123209	0.634232	0.0612404	0.964393	NA	-3.50733	0.0265969	NA	2.41097	0.0963706	1	Loxhd1		ENSMUSG00000025245	0.265027	0.000610381	0.0318281	0.215938	0.00543609	0.237422	0.0490887	0.525363	0.998804	0.0957496	0.28119	0.686901	0.0466609	0.600683	0.928739	0.169277	0.0576867	1	Lztfl1			ENSMUSG00000009739	0.0816939	0.401294	0.730352	0.130345	0.180706	0.721443
ENSMUSG00000024242	0.229847	0.0175538	0.189504	-0.0128911	0.894744	0.989604	0.242738	0.0125365	0.634232	0.259593	0.0204177	0.215581	0.0168552	0.880932	0.980911	-0.0297463	0.790818	1	Map4k3		ENSMUSG00000042724	0.381523	0.0554296	0.314772	0.25498	0.201187	0.741775	0.126542	0.525018	0.998804	0.262079	0.254258	0.663391	0.135537	0.555922	0.912808	0.119443	0.603902	1	Map3k9			ENSMUSG00000028013	-0.118187	0.204516	0.565843	-0.146335	0.117556	0.64122
ENSMUSG00000063065	-0.348466	1.71312e-05	0.00411694	-0.144707	0.0735194	0.558605	-0.203759	0.0124207	0.634232	-0.20947	0.0253691	0.241133	-0.00571173	0.951303	0.993482	-0.138995	0.13558	1	Mapk3		ENSMUSG00000007480	-0.697603	0.499308	NA	-1.39517	0.18838	NA	0.697563	0.517268	0.998804	2.07253	0.129291	NA	1.37496	0.321741	NA	-2.77013	0.0406586	1	Mc5r			ENSMUSG00000004100	-0.267456	0.119483	0.44839	-0.286996	0.0959691	0.594192
ENSMUSG00000049285	0.647235	0.106939	0.426988	-0.384401	0.35887	0.856166	1.03164	0.0123646	0.634232	0.750681	0.10901	0.47795	-0.280955	0.561148	0.915483	-0.103446	0.827307	1	Mblac1		ENSMUSG00000045039	0.104243	0.115258	0.440878	0.146202	0.0272639	0.40706	-0.0419591	0.52641	0.998804	0.0568787	0.456515	0.813358	0.0988378	0.195893	0.720243	0.047364	0.535179	1	Megf8			ENSMUSG00000002250	0.0141898	0.944394	0.981636	-0.0870118	0.66942	0.954756
ENSMUSG00000031410	-0.526331	0.172206	0.528801	0.433527	0.251	0.789392	-0.959858	0.0124085	0.634232	0.342015	0.453939	0.81158	1.30187	0.00382098	0.138946	-0.868346	0.0544409	1	Nxf7		ENSMUSG00000068479	-0.235784	0.169388	0.524456	-0.12204	0.476427	0.901473	-0.113744	0.511575	0.998804	-0.29388	0.136405	0.514801	-0.180135	0.360895	0.841681	0.0580955	0.766527	1	Mfap1a			ENSMUSG00000000440	-0.182362	0.647788	0.866674	-0.218385	0.586712	0.931487
ENSMUSG00000024197	-0.358345	0.0244001	0.223525	0.0405728	0.797502	0.978135	-0.398918	0.0124717	0.634232	-0.320075	0.0813393	0.423874	0.0788423	0.666078	0.943805	-0.0382695	0.833731	1	Plin3		ENSMUSG00000041439	0.162332	0.162487	0.516458	0.0874456	0.452291	0.895667	0.0748859	0.519673	0.998804	0.180862	0.177936	0.578095	0.105977	0.430277	0.872231	-0.0185309	0.890246	1	Mfsd6			ENSMUSG00000016344	-0.215642	0.233156	0.596901	-0.171589	0.343139	0.852148
ENSMUSG00000044164	1.07643	6.4085e-05	0.00916085	0.410254	0.135516	0.665523	0.666171	0.0126341	0.634232	0.370132	0.224009	0.632878	-0.296039	0.338536	0.826015	0.706293	0.023233	1	Rnf182		ENSMUSG00000065422	-3.93537	0.0271602	NA	-2.69837	0.129825	NA	-1.237	0.529406	0.998804	-1.78169	0.415847	NA	-0.544694	0.803557	NA	-2.15368	0.287477	1	Mir221			ENSMUSG00000016487	0.11322	0.389476	0.722646	0.0812981	0.53738	0.91914
ENSMUSG00000048572	-1.50593	0.0133939	NA	-3.2152	1.57793e-06	0.00371286	1.70927	0.0126449	0.634232	0.779427	0.29531	NA	-0.929839	0.242283	NA	-2.28536	0.00175114	0.674984	Tmem252		ENSMUSG00000065610	0.188546	0.758274	NA	-0.21255	0.731788	0.967535	0.401096	0.517129	0.998804	0.559664	0.434812	NA	0.158568	0.826404	NA	-0.371118	0.604957	1	Mir29a			ENSMUSG00000021868	-0.155244	0.246958	0.608465	-0.1344	0.317189	0.834382
ENSMUSG00000025939	0.0346209	0.614433	0.853638	0.206216	0.00257481	0.178207	-0.171596	0.012513	0.634232	0.141434	0.0767817	0.411439	0.31303	8.49233e-05	0.0134191	-0.106813	0.179977	1	Ube2w		ENSMUSG00000092652	2.49123	0.161506	NA	1.41809	0.433919	NA	1.07314	0.527409	0.998804	3.70515	0.0946517	NA	2.63201	0.240683	NA	-1.21392	0.598511	1	Mir3104			ENSMUSG00000024007	-0.523713	0.0855926	0.386098	-0.625743	0.0406722	0.462726
ENSMUSG00000015127	0.15858	0.13975	0.480038	-0.113014	0.298276	0.825118	0.271593	0.0123277	0.634232	0.0570331	0.64467	0.89869	-0.21456	0.0854948	0.568559	0.101546	0.412005	1	Unkl		ENSMUSG00000093241	0.838976	0.543959	NA	-0.0577871	0.968081	NA	0.896763	0.522841	0.998804	-0.0682561	0.964573	NA	-0.965019	0.544505	NA	0.907232	0.564356	1	Mir3108			ENSMUSG00000040648	0.0507331	0.593815	0.843206	0.0525683	0.58096	0.929484
ENSMUSG00000091997	0.724208	0.0426645	0.281409	-0.178098	0.627896	0.943288	0.902306	0.0126958	0.635637	0.927225	0.0265357	0.247616	0.0249185	0.953433	0.993974	-0.203016	0.631003	1	Gm6611		ENSMUSG00000076959	0.737237	0.623999	NA	-0.221221	0.885465	NA	0.958458	0.52824	0.998804	2.91875	0.137885	NA	1.96029	0.32498	NA	-2.18152	0.270476	1	Mir669l			ENSMUSG00000021096	0.0173736	0.842728	0.948053	0.0546191	0.532901	0.918735
ENSMUSG00000027259	-0.0692272	0.62734	0.858112	0.284779	0.0441024	0.4762	-0.354006	0.0128333	0.638749	-0.209795	0.200166	0.603688	0.144211	0.375648	0.850387	0.140568	0.388675	1	Adal		ENSMUSG00000099320	-0.92147	0.365116	NA	-0.256261	0.796002	NA	-0.665209	0.51897	0.998804	-0.648171	0.581418	NA	0.0170381	0.988211	NA	-0.273299	0.81063	1	Mir7664			ENSMUSG00000061130	0.0369436	0.631645	0.860711	0.00896947	0.907524	0.990106
ENSMUSG00000056214	0.104112	0.561614	0.827325	-0.356852	0.0538153	0.504321	0.460964	0.0128064	0.638749	0.299152	0.154204	0.541368	-0.161812	0.45134	0.881427	-0.195039	0.35264	1	Pard6g		ENSMUSG00000028708	-0.00890643	0.95397	0.984942	-0.106802	0.490245	0.906774	0.0978953	0.527976	0.998804	0.0575798	0.746874	0.93434	-0.0403154	0.821639	0.972673	-0.0664863	0.708953	1	Mknk1			ENSMUSG00000026181	-0.0768276	0.443133	0.760509	-0.107679	0.283735	0.814082
ENSMUSG00000056313	-2.38031	0.000445319	NA	-0.660293	0.281536	0.81298	-1.72002	0.0127816	0.638749	-2.18116	0.00434348	NA	-0.461139	0.514879	NA	-0.199155	0.77458	1	Tcim		ENSMUSG00000005373	0.11614	0.634234	0.86174	0.270303	0.267076	0.799902	-0.154163	0.526782	0.998804	-0.306987	0.269328	0.677468	-0.152824	0.581732	0.922503	0.423126	0.127861	1	Mlxipl			ENSMUSG00000002228	1.21071	0.0985	NA	1.14742	0.11953	NA
ENSMUSG00000049625	-0.897553	0.00177872	0.0575876	-0.17323	0.532298	0.918735	-0.724323	0.0128499	0.638749	-0.352606	0.295261	0.698146	0.371717	0.257882	0.772447	-0.544947	0.0936722	1	Tifab		ENSMUSG00000015536	0.0284177	0.830805	0.943073	-0.0558816	0.675678	0.955591	0.0842993	0.528823	0.998804	0.0048836	0.974617	0.996123	-0.0794157	0.606025	0.931076	0.0235341	0.877943	1	Mocs2			ENSMUSG00000020253	-0.219753	0.433671	0.754896	-0.228406	0.416794	0.882247
ENSMUSG00000033335	-0.174601	0.0461418	0.290975	0.0436158	0.617556	0.939881	-0.218217	0.0129109	0.639493	-0.162915	0.106903	0.475132	0.0553019	0.583508	0.922828	-0.0116861	0.907598	1	Dnm2		ENSMUSG00000024414	-0.461498	0.00294877	0.0754338	-0.35869	0.0207667	0.375517	-0.102808	0.513509	0.998804	-0.135103	0.453843	0.81158	-0.0322949	0.857836	0.976935	-0.326395	0.0673769	1	Mrpl27			ENSMUSG00000030402	-0.193937	0.930068	NA	-0.129848	0.953169	NA
ENSMUSG00000074656	0.160993	0.17238	0.529041	-0.134197	0.258675	0.796028	0.29519	0.012904	0.639493	0.165236	0.225502	0.633943	-0.129954	0.343013	0.828638	-0.0042431	0.975185	1	Eif2s2		ENSMUSG00000032459	0.170965	0.185128	0.544407	0.25418	0.0488114	0.491754	-0.0832151	0.518077	0.998804	0.23976	0.109278	0.478418	0.322975	0.0309773	0.37853	-0.0687955	0.646352	1	Mrps22			ENSMUSG00000062729	-0.125333	0.385591	0.719381	-0.191005	0.187876	0.727243
ENSMUSG00000083854	-0.474098	0.106624	0.426961	0.254303	0.371919	0.860586	-0.7284	0.0129892	0.64132	-0.10295	0.764839	0.938864	0.625451	0.0630704	0.505478	-0.371148	0.270777	1	Dnajc19-ps		ENSMUSG00000005493	0.871303	0.28933	NA	0.346838	0.678368	NA	0.524465	0.521355	0.998804	0.539225	0.567061	NA	0.0147596	0.987661	NA	0.332078	0.728913	1	Msh4			ENSMUSG00000004455	-0.149282	0.233137	0.596901	-0.180578	0.150012	0.68576
ENSMUSG00000032224	0.159715	0.277079	0.637001	-0.206084	0.163054	0.698966	0.3658	0.0132478	0.64132	0.458821	0.00712721	0.123365	0.093021	0.586893	0.92415	-0.299105	0.0795063	1	Fam81a		ENSMUSG00000079427	0.493459	0.0207055	0.207832	0.359441	0.0939507	0.592613	0.134018	0.527713	0.998804	0.502421	0.042203	0.31069	0.368404	0.138089	0.660157	-0.00896265	0.971328	1	Mthfsl			ENSMUSG00000100153	0.066162	0.719886	0.898611	0.0777218	0.67388	0.955145
ENSMUSG00000087129	-0.777398	0.547884	NA	2.22163	0.0447355	NA	-2.99903	0.0132039	0.64132	-0.278075	0.856068	NA	2.72095	0.0485022	NA	-0.499323	0.731102	1	Gm16316		ENSMUSG00000064338	-0.615205	0.0515837	0.304419	-0.415123	0.188948	0.728202	-0.200083	0.526921	0.998804	-0.0795208	0.827585	0.957629	0.120562	0.741215	0.958791	-0.535685	0.142102	1	mt-Tv			ENSMUSG00000039220	0.0991399	0.300508	0.657322	0.0485389	0.613218	0.938876
ENSMUSG00000115124	-0.629885	0.200372	0.560616	0.579409	0.221974	0.762617	-1.20929	0.0131191	0.64132	-1.4048	0.0110809	0.162748	-0.195508	0.716079	0.952788	0.774918	0.15244	1	Gm49201		ENSMUSG00000094840	-0.24331	0.348632	0.69284	-0.077441	0.765307	0.97339	-0.165869	0.523702	0.998804	-0.780105	0.00895673	0.143221	-0.614236	0.0394879	0.420277	0.536795	0.0715094	1	Muc3a			ENSMUSG00000036398	-0.34322	0.0395357	0.271696	-0.30793	0.064881	0.536758
ENSMUSG00000039252	-0.157698	0.267208	0.627142	0.194723	0.170045	0.709006	-0.352421	0.0131563	0.64132	-0.325332	0.0471746	0.327063	0.0270895	0.868591	0.979001	0.167634	0.305918	1	Lgi2		ENSMUSG00000040463	0.157773	0.0755267	0.366819	0.100962	0.256981	0.792838	0.0568115	0.523181	0.998804	0.115454	0.259859	0.668346	0.0586429	0.568077	0.91847	0.0423187	0.679826	1	Mybbp1a			ENSMUSG00000073557	0.110029	0.195824	0.555225	0.101091	0.235046	0.774137
ENSMUSG00000036111	0.419848	0.292044	0.648631	-0.589037	0.150091	0.68576	1.00888	0.0131959	0.64132	1.07065	0.0229785	0.228332	0.0617689	0.897617	0.983817	-0.650806	0.168652	1	Lmo1		ENSMUSG00000063273	0.128393	0.102463	0.418279	0.179607	0.0224201	0.385729	-0.051214	0.514935	0.998804	0.0591171	0.514514	0.847159	0.110331	0.22398	0.750119	0.0692756	0.445038	1	Naa15			ENSMUSG00000019254	-0.268014	0.00303419	0.0766965	-0.231081	0.0106355	0.291455
ENSMUSG00000038388	0.0369444	0.759818	0.914185	-0.26344	0.0296678	0.416556	0.300385	0.0131991	0.64132	-0.109102	0.433861	0.798061	-0.409486	0.00337093	0.128498	0.146046	0.294658	1	Mpp6		ENSMUSG00000028334	-0.28028	0.183954	0.54328	-0.416928	0.0492122	0.494592	0.136648	0.522179	0.998804	0.000449433	0.998535	0.999903	-0.136199	0.579302	0.921581	-0.280729	0.248831	1	Nans			ENSMUSG00000040734	0.125326	0.594518	0.843206	0.221827	0.345829	0.852407
ENSMUSG00000015950	-0.615895	0.0359766	0.263752	0.112399	0.698948	0.961868	-0.728293	0.0132366	0.64132	-0.620787	0.0664467	0.386061	0.107506	0.748702	0.960005	0.0048922	0.98836	1	Ncf1		ENSMUSG00000002204	-0.567311	0.782757	NA	0.738002	0.708584	NA	-1.30531	0.520168	0.998804	-0.580316	0.805838	NA	0.724997	0.751449	NA	0.0130055	0.995515	1	Napsa			ENSMUSG00000040435	-0.236355	0.195221	0.554907	-0.147493	0.418824	0.884113
ENSMUSG00000030595	-0.338827	0.041886	0.280385	0.0748093	0.650929	0.948641	-0.413637	0.0132016	0.64132	-0.111654	0.562876	0.867704	0.301982	0.115669	0.624762	-0.227173	0.235817	1	Nfkbib		ENSMUSG00000051147	0.733658	0.18081	NA	0.379057	0.495456	0.907635	0.354601	0.51467	0.998804	0.594778	0.347093	NA	0.240177	0.707197	NA	0.13888	0.82895	1	Nat2			ENSMUSG00000002930	0.00161769	0.998766	NA	-0.645881	0.547489	NA
ENSMUSG00000036422	0.274584	0.327376	0.675565	-0.426751	0.131356	0.659195	0.701336	0.0130249	0.64132	0.560888	0.0845467	0.429856	-0.140448	0.667864	0.943805	-0.286304	0.379117	1	Pcdh8		ENSMUSG00000035024	0.0486702	0.611464	0.851898	0.109088	0.255136	0.792246	-0.0604179	0.52924	0.998804	-0.00052908	0.996179	0.999648	0.0598888	0.587954	0.924558	0.0491993	0.655698	1	Ncapd3			ENSMUSG00000022490	-0.430881	0.0219903	0.213261	-0.471419	0.0122932	0.309544
ENSMUSG00000031504	-2.15818	0.0484611	NA	0.544497	0.583355	NA	-2.70268	0.0130379	0.64132	-2.59157	0.0347536	NA	0.111107	0.922256	NA	0.433389	0.704652	1	Rab20		ENSMUSG00000022055	0.168289	0.128455	0.461548	0.0984976	0.373743	0.861119	0.0697918	0.528483	0.998804	0.0924824	0.469323	0.821277	0.0226906	0.859124	0.977303	0.075807	0.553138	1	Nefl			ENSMUSG00000047714	-0.22951	0.10434	0.422531	-0.151883	0.28246	0.813689
ENSMUSG00000081534	-0.38737	3.47551e-05	0.00648247	-0.154119	0.0986918	0.601824	-0.233252	0.0131144	0.64132	-0.220683	0.0413566	0.308088	0.012569	0.907332	0.985613	-0.166688	0.121276	1	Slc48a1		ENSMUSG00000024369	-0.100388	0.553264	0.822598	0.00694259	0.96727	0.997143	-0.10733	0.528295	0.998804	-0.255604	0.188647	0.589436	-0.148273	0.445453	0.878418	0.155216	0.422603	1	Nelfe			ENSMUSG00000034709	-0.0424674	0.597636	0.844195	-0.0572277	0.477831	0.902221
ENSMUSG00000058420	0.961261	0.00581851	0.105215	0.0949902	0.787584	0.976196	0.866271	0.0130922	0.64132	0.826119	0.0401863	0.304	-0.0401517	0.921236	0.988165	0.135142	0.738981	1	Syt17		ENSMUSG00000036902	-0.425739	0.0901559	0.394398	-0.260411	0.299892	0.825678	-0.165328	0.510773	0.998804	-0.944195	0.00112444	0.0405883	-0.778867	0.00720309	0.191729	0.518456	0.0735049	1	Neto2			ENSMUSG00000035829	0.220025	0.382423	0.717102	0.0986103	0.696082	0.961286
ENSMUSG00000040479	0.168501	0.194072	0.55332	-0.153165	0.23855	0.777973	0.321667	0.0132977	0.641501	0.106627	0.476616	0.825827	-0.21504	0.151635	0.672285	0.0618744	0.67963	1	Dgkz		ENSMUSG00000038255	1.65168	0.0253891	0.227613	1.17595	0.111747	0.631925	0.475733	0.518725	0.998804	3.71694	1.90487e-05	0.00278102	3.24121	0.000194138	0.023846	-2.06526	0.0177552	1	Neurod2			ENSMUSG00000094843	1.62941	0.277467	NA	1.74635	0.243952	NA
ENSMUSG00000105332	0.536537	0.00086504	0.0387678	0.137029	0.400609	0.873557	0.399508	0.0132921	0.641501	0.286957	0.121007	0.494831	-0.112551	0.546766	0.910918	0.24958	0.180865	1	Gm43316		ENSMUSG00000041596	-0.657128	0.0671889	0.347296	-0.426061	0.234484	0.773315	-0.231067	0.522169	0.998804	-0.640938	0.121511	0.495477	-0.40987	0.321421	0.816849	-0.0161906	0.968622	1	Nlrp5-ps			ENSMUSG00000058816	-0.281213	0.539506	0.815563	-0.532743	0.249487	0.78758
ENSMUSG00000040415	-0.267495	0.0026102	0.0708284	-0.0470374	0.595953	0.932627	-0.220458	0.013341	0.64164	-0.255561	0.0126925	0.172656	-0.0351036	0.731771	0.956873	-0.0119337	0.907054	1	Dtx3		ENSMUSG00000027133	-0.414576	0.0187265	0.19542	-0.300646	0.0879443	0.581249	-0.113929	0.522809	0.998804	-0.0652499	0.750275	0.934957	0.0486795	0.812191	0.970385	-0.349326	0.0855791	1	Nop10			ENSMUSG00000042717	1.33341	0.256144	0.616634	0.796222	0.498643	0.90905
ENSMUSG00000046593	-0.272088	0.781566	NA	-2.91117	0.00618099	0.249819	2.63908	0.0133468	0.64164	0.940387	0.41539	NA	-1.69869	0.165555	NA	-1.21247	0.29239	1	Tmem215		ENSMUSG00000026241	-0.313511	0.702716	NA	-0.875373	0.301195	NA	0.561862	0.512593	0.998804	0.0925868	0.923312	NA	-0.469276	0.633243	NA	-0.406098	0.669587	1	Nppc			ENSMUSG00000028882	0.0100732	0.933211	0.978718	0.0743773	0.536191	0.91914
ENSMUSG00000059742	0.405664	0.000294664	0.0217161	0.128237	0.254332	0.791865	0.277427	0.013377	0.641982	0.340231	0.00856544	0.139521	0.0628048	0.628477	0.936113	0.0654327	0.613959	1	Kcnh7		ENSMUSG00000026751	0.840652	0.727529	NA	2.31923	0.319909	NA	-1.47858	0.517735	0.998804	-1.95021	0.451066	NA	-0.471636	0.851088	NA	2.79086	0.288309	1	Nr5a1			ENSMUSG00000032827	-0.178103	0.189758	0.547895	-0.0979385	0.47086	0.89965
ENSMUSG00000107472	1.47812	0.0145898	NA	-0.0332397	0.958103	0.996777	1.51136	0.0134457	0.642043	1.04996	0.129425	NA	-0.461395	0.519665	NA	0.428155	0.5472	1	Gm44265		ENSMUSG00000084654	2.169	0.304352	NA	0.783137	0.724115	NA	1.38587	0.51164	0.998804	-0.252289	0.911868	NA	-1.63816	0.491065	NA	2.42129	0.308766	1	n-R5s150			ENSMUSG00000020349	-0.0397539	0.536014	0.813414	-0.0157107	0.806887	0.978977
ENSMUSG00000021193	0.250188	0.00545023	0.100866	0.0262071	0.773318	0.975495	0.223981	0.0134253	0.642043	0.179853	0.0832887	0.426659	-0.0441282	0.673355	0.943916	0.0703353	0.499613	1	Pitrm1		ENSMUSG00000075918	-0.293929	0.343916	0.688496	-0.0979357	0.752232	0.971057	-0.195994	0.528972	0.998804	0.124201	0.730089	0.929552	0.320194	0.373378	0.848358	-0.41813	0.244205	1	n-R5s2			ENSMUSG00000009630	0.0176986	0.841464	0.947872	0.00537605	0.951642	0.99646
ENSMUSG00000026360	-0.233594	0.168793	0.523261	0.185895	0.272624	0.806519	-0.419489	0.0134707	0.642043	-0.133532	0.495838	0.836724	0.285958	0.14418	0.665421	-0.100062	0.609322	1	Rgs2		ENSMUSG00000070225	-0.0073998	0.98508	0.994254	-0.259191	0.51557	0.912791	0.251791	0.528593	0.998804	0.230437	0.616094	0.891455	-0.0213539	0.963145	0.994962	-0.237837	0.604174	1	n-R5s33			ENSMUSG00000022052	-0.18148	0.189123	0.547154	-0.121002	0.381299	0.864559
ENSMUSG00000020534	-0.306156	0.340351	0.686349	0.479129	0.123475	0.65074	-0.785285	0.0134539	0.642043	-0.627939	0.0842004	0.429541	0.157346	0.65742	0.942452	0.321783	0.368495	1	Shmt1		ENSMUSG00000084465	3.31694	0.188805	NA	1.75324	0.498996	NA	1.5637	0.525268	0.998804	1.2514	0.657118	NA	-0.3123	0.913686	NA	2.06554	0.481558	1	n-R5s47			ENSMUSG00000024500	0.0855276	0.362731	0.70283	0.0663168	0.481075	0.903862
ENSMUSG00000104432	-0.286427	0.249233	0.611357	0.324413	0.181735	0.721881	-0.61084	0.0135683	0.642482	-0.0242255	0.933432	0.98549	0.586615	0.0396958	0.421547	-0.262202	0.359552	1	A430027C01Rik		ENSMUSG00000064548	-0.30229	0.741191	NA	0.277186	0.756242	NA	-0.579476	0.525342	0.998804	-0.408358	0.696408	NA	0.171119	0.867687	NA	0.106067	0.917957	1	n-R5s65			ENSMUSG00000029120	-0.0297882	0.728836	0.901586	-0.05489	0.523117	0.915422
ENSMUSG00000048826	-0.223757	0.111827	0.437003	0.124008	0.376037	0.861332	-0.347765	0.013568	0.642482	-0.126044	0.438339	0.80073	0.221721	0.171336	0.693743	-0.0977132	0.546273	1	Dact2		ENSMUSG00000020297	-0.169648	0.106679	0.426988	-0.101405	0.334891	0.847439	-0.0682422	0.516616	0.998804	-0.0899286	0.458967	0.815983	-0.0216864	0.858267	0.976988	-0.0797189	0.511336	1	Nsg2			ENSMUSG00000087487	-3.34994	0.106152	NA	-3.84417	0.0637236	NA
ENSMUSG00000105791	0.4505	0.0373968	0.267406	-0.0877025	0.689288	0.959378	0.538202	0.0135332	0.642482	0.554096	0.0274167	0.252148	0.0158934	0.950057	0.993173	-0.103596	0.681542	1	Gm43341		ENSMUSG00000022142	-0.00289269	0.980056	0.99322	0.0710749	0.539133	0.919512	-0.0739676	0.523769	0.998804	0.0785746	0.557286	0.864769	0.152542	0.254616	0.770354	-0.0814673	0.542121	1	Nup155			ENSMUSG00000041769	0.0832915	0.365019	0.704366	0.0483237	0.600119	0.934459
ENSMUSG00000036634	-0.362507	0.00669972	0.113052	-0.0323294	0.808781	0.978977	-0.330177	0.0135824	0.642482	-0.324042	0.0357885	0.287661	0.00613505	0.968277	0.995398	-0.0384645	0.803012	1	Mag		ENSMUSG00000063895	-2.1818	0.308948	NA	-0.786535	0.700345	NA	-1.39527	0.52429	0.998804	-2.52101	0.297466	NA	-1.12574	0.629119	NA	0.339208	0.882087	1	Nupl1			ENSMUSG00000043154	0.225451	0.0631769	0.336349	0.242266	0.0459806	0.480457
ENSMUSG00000026970	-0.0453876	0.604294	0.848583	0.170865	0.0503876	0.497138	-0.216252	0.0135955	0.642482	-0.305515	0.00236066	0.0634431	-0.0892626	0.373267	0.848358	0.260127	0.00943665	1	Rbms1		ENSMUSG00000001166	-0.356194	0.611996	NA	-0.814291	0.255754	0.792291	0.458098	0.527573	0.998804	-0.0861746	0.915861	NA	-0.544272	0.510959	NA	-0.270019	0.738237	1	Oas1c			ENSMUSG00000093803	0.787413	0.728009	NA	0.74089	0.744293	NA
ENSMUSG00000101162	-0.0623571	0.933751	NA	1.67396	0.0158353	NA	-1.73632	0.0136513	0.644021	-1.14084	0.1586	NA	0.595478	0.431684	NA	1.07849	0.177823	1	Gm26728		ENSMUSG00000002396	0.0462906	0.806184	0.931902	0.165589	0.379801	0.863452	-0.119299	0.527415	0.998804	-0.00837561	0.969302	0.994486	0.110923	0.6101	0.932242	0.0546662	0.801493	1	Ocel1			ENSMUSG00000017843	-0.0433801	0.469983	0.775934	-0.0480156	0.424547	0.885395
ENSMUSG00000085664	-3.29492	0.0382453	NA	0.592375	0.659247	NA	-3.88729	0.0138387	0.648683	-1.9817	0.289565	NA	1.90559	0.252885	NA	-1.31322	0.43354	1	Atxn7l1os2		ENSMUSG00000049372	2.00704	0.290425	NA	0.783137	0.696254	NA	1.22391	0.519135	0.998804	-1.35712	0.486865	NA	-2.58102	0.209492	NA	3.36416	0.101893	1	Olfr1183			ENSMUSG00000059409	-0.165559	0.066376	0.345706	-0.20588	0.0225993	0.387342
ENSMUSG00000049086	-0.449464	0.000218885	0.018239	-0.148139	0.220588	0.762238	-0.301325	0.0138756	0.648683	-0.15373	0.275938	0.682314	0.147595	0.293575	0.796997	-0.295734	0.0343608	1	Bmyc		ENSMUSG00000101750	-1.04858	0.169296	NA	-1.57242	0.0441307	0.4762	0.523842	0.512699	0.998804	-0.49343	0.577776	NA	-1.01727	0.259534	NA	-0.555147	0.523088	1	Olfr1392			ENSMUSG00000021051	0.202904	0.0194374	0.200566	0.194266	0.0254552	0.400878
ENSMUSG00000074228	-0.225285	0.800167	NA	-3.13927	0.00763929	NA	2.91398	0.0138869	0.648683	-0.683829	0.49852	NA	-3.59781	0.00462147	NA	0.458544	0.647014	1	Gm10645		ENSMUSG00000059031	0.930343	0.348762	NA	1.53637	0.115016	NA	-0.606025	0.514106	0.998804	-1.25731	0.226185	NA	-0.651288	0.5238	NA	2.18766	0.0428449	1	Olfr482			ENSMUSG00000028161	-0.27012	0.0844773	0.384003	-0.25923	0.0977869	0.599653
ENSMUSG00000086018	-2.44919	0.150781	NA	1.6309	0.268088	NA	-4.08009	0.0137825	0.648683	-3.84848	0.0374243	NA	0.231613	0.887544	NA	1.39929	0.406679	1	Gm13179		ENSMUSG00000031154	-0.038203	0.626255	0.857419	0.0130524	0.867962	0.985958	-0.0512554	0.515573	0.998804	0.0745574	0.412007	0.786694	0.125813	0.166523	0.686714	-0.11276	0.213306	1	Otud5			ENSMUSG00000022092	0.0366525	0.802225	0.931026	0.00435566	0.976338	0.997752
ENSMUSG00000118310	1.03265	0.00110654	0.0433775	0.255034	0.428373	0.885592	0.777621	0.0138902	0.648683	0.871283	0.0171597	0.197816	0.0936622	0.800321	0.969484	0.161372	0.66335	1	Gm50268		ENSMUSG00000021223	-1.22699	1.58883e-06	0.00119754	-1.05882	3.30563e-05	0.0240601	-0.168163	0.51941	0.998804	-1.34922	4.14641e-06	0.000941861	-1.18106	5.41274e-05	0.0103817	0.122232	0.671007	1	Papln			ENSMUSG00000033953	-0.158781	0.236006	0.600239	-0.13527	0.312744	0.832195
ENSMUSG00000024338	-0.840542	0.0300379	0.245223	0.114671	0.762051	0.972927	-0.955212	0.013821	0.648683	-1.0298	0.0201321	0.214269	-0.0745856	0.864031	0.978111	0.189256	0.663533	1	Psmb8		ENSMUSG00000033918	0.216448	0.0715608	0.357686	0.138137	0.252875	0.790586	0.0783111	0.51542	0.998804	0.0855251	0.535884	0.856002	0.00721398	0.958537	0.993974	0.130923	0.344563	1	Parl			ENSMUSG00000061950	0.0251135	0.825084	0.94038	-0.000651036	0.995438	0.999781
ENSMUSG00000000346	-0.259817	0.00620121	0.109026	-0.024995	0.791393	0.976832	-0.234822	0.0139175	0.64884	-0.211807	0.0532164	0.348238	0.023015	0.833062	0.975864	-0.0480099	0.658757	1	Dazap2		ENSMUSG00000041328	0.191319	0.018487	0.194266	0.139475	0.0865637	0.579433	0.0518444	0.523625	0.998804	0.113714	0.224928	0.633732	0.0618699	0.509746	0.900987	0.0776051	0.407969	1	Pcf11			ENSMUSG00000055897	-0.181586	0.221313	0.584272	-0.178119	0.231002	0.770418
ENSMUSG00000006219	-1.57905	0.000390469	0.0251401	-0.468906	0.27215	0.806213	-1.11014	0.0139571	0.64884	-1.08577	0.0345911	0.2831	0.0243688	0.96098	0.994584	-0.493275	0.316424	1	Fblim1		ENSMUSG00000053965	0.160495	0.48248	0.782747	0.00994192	0.965574	0.997092	0.150553	0.512812	0.998804	-0.229123	0.378972	0.76384	-0.379676	0.147348	0.667032	0.389618	0.135046	1	Pde5a			ENSMUSG00000041846	0.104143	0.273152	0.63304	0.0788874	0.40713	0.875212
ENSMUSG00000070880	-0.247793	0.0888227	0.391911	0.110196	0.449086	0.894596	-0.357989	0.0139636	0.64884	-0.299234	0.07511	0.407284	0.0587557	0.726684	0.955885	0.0514404	0.759576	1	Gad1		ENSMUSG00000019577	-0.305567	0.179671	0.537318	-0.154816	0.496059	0.907642	-0.150751	0.510424	0.998804	-0.210689	0.423207	0.793849	-0.0599386	0.819598	0.972204	-0.0948775	0.716924	1	Pdk4			ENSMUSG00000003099	-0.00593193	0.948746	0.983306	-0.0363999	0.693882	0.960692
ENSMUSG00000051920	0.846101	0.161536	NA	-0.691683	0.276391	0.809984	1.53778	0.0139951	0.649217	0.184682	0.788235	NA	-1.3531	0.0584431	NA	0.661419	0.342224	1	Rspo2		ENSMUSG00000020893	-0.312921	0.00461887	0.0937456	-0.241454	0.0288572	0.412796	-0.0714669	0.51879	0.998804	-0.608547	1.74337e-06	0.000529185	-0.53708	2.4495e-05	0.00624887	0.295626	0.0199604	1	Per1			ENSMUSG00000055491	0.0210743	0.887049	0.965174	0.0249855	0.86646	0.985958
ENSMUSG00000041697	-0.355187	0.00623703	0.109026	-0.03603	0.781164	0.976151	-0.319157	0.0140891	0.65201	-0.314479	0.0359332	0.288208	0.00467727	0.975087	0.99691	-0.0407073	0.785611	1	Cox6a1		ENSMUSG00000026409	-0.095041	0.421054	0.746304	-0.0190049	0.872204	0.987014	-0.076036	0.522735	0.998804	-0.221871	0.101872	0.468714	-0.145835	0.282342	0.791646	0.12683	0.347167	1	Pfkfb2			ENSMUSG00000028657	-0.0842648	0.329754	0.677571	-0.0908738	0.293966	0.822965
ENSMUSG00000038463	1.01186	0.00711419	0.115505	0.0871331	0.819178	0.979827	0.924722	0.0141022	0.65201	0.685456	0.113202	0.4825	-0.239266	0.58426	0.923301	0.326399	0.454719	1	Olfml2b		ENSMUSG00000030990	0.185752	0.362697	0.70283	0.0543124	0.791298	0.976832	0.13144	0.521184	0.998804	0.336153	0.156345	0.545794	0.204713	0.390031	0.858533	-0.150401	0.526486	1	Pgap2			ENSMUSG00000021713	0.0175687	0.927123	0.976932	0.0565953	0.768403	0.973969
ENSMUSG00000022537	-0.395281	0.00255902	0.0707227	-0.0728896	0.576651	0.928478	-0.322391	0.0142258	0.656632	-0.535787	0.000380757	0.0202026	-0.213396	0.15586	0.677763	0.140506	0.348813	1	Tmem44		ENSMUSG00000037578	-1.02734	0.00674596	0.113279	-0.775263	0.0392971	0.45621	-0.252074	0.519138	0.998804	-1.23391	0.00422718	0.0916275	-0.981834	0.0219876	0.333466	0.206571	0.621095	1	Pkd2l1			ENSMUSG00000031157	-0.343521	0.00262554	0.0708284	-0.370521	0.00119685	0.137375
ENSMUSG00000019082	0.0551278	0.533665	0.812011	-0.163316	0.0668699	0.540101	0.218444	0.0143491	0.66013	0.163939	0.109921	0.479058	-0.0545054	0.596789	0.927385	-0.108811	0.288283	1	Slc25a22		ENSMUSG00000014503	0.209614	0.653976	NA	-0.0993576	0.834226	0.981467	0.308972	0.513855	0.998804	-0.0696561	0.89633	NA	-0.378628	0.483865	NA	0.27927	0.602277	1	Pkd2l2			ENSMUSG00000028744	-0.0150527	0.941515	0.980789	-0.0746389	0.717183	0.96561
ENSMUSG00000026321	0.323548	0.17584	0.532645	-0.269681	0.267826	0.800446	0.593229	0.0143363	0.66013	0.295719	0.284427	0.687918	-0.297509	0.288073	0.79411	0.0278281	0.920047	1	Tnfrsf11a		ENSMUSG00000022565	0.0459583	0.489522	0.784822	0.00279844	0.96645	0.997143	0.0431598	0.516628	0.998804	0.0814701	0.28881	0.692309	0.0383102	0.618039	0.93396	-0.0355118	0.643764	1	Plec			ENSMUSG00000045679	0.320562	0.567374	NA	0.655561	0.239477	0.77857
ENSMUSG00000065637	-0.146673	0.595081	0.84329	-0.826049	0.00290942	0.190826	0.679376	0.0144698	0.664581	0.211422	0.507933	0.843774	-0.467954	0.144436	0.665421	-0.358095	0.261671	1	Gm26397		ENSMUSG00000035835	-0.236079	0.0291388	0.241832	-0.165556	0.126118	0.655003	-0.0705235	0.517083	0.998804	-0.0631444	0.614141	0.890402	0.00737912	0.953024	0.993974	-0.172935	0.165511	1	Plppr3			ENSMUSG00000038943	-0.178923	0.77925	NA	-0.338129	0.598991	0.934009
ENSMUSG00000008575	0.550827	0.00112815	0.043913	0.137309	0.41782	0.883437	0.413518	0.0145237	0.665629	0.518393	0.00797414	0.133159	0.104875	0.591969	0.926218	0.0324341	0.868319	1	Nfib		ENSMUSG00000030042	-0.0379818	0.830318	0.942849	0.0757306	0.668938	0.954756	-0.113712	0.52233	0.998804	0.156178	0.447887	0.807234	0.26989	0.189423	0.714528	-0.194159	0.344122	1	Pole4			ENSMUSG00000038151	0.107408	0.88416	NA	0.218924	0.766341	0.97339
ENSMUSG00000027220	0.578166	0.0827001	0.379874	-0.236856	0.47796	0.902221	0.815022	0.0145405	0.665629	0.552671	0.150942	0.536071	-0.262351	0.495969	0.896109	0.0254951	0.947207	1	Syt13		ENSMUSG00000033871	-0.095453	0.41708	0.743099	-0.172331	0.143956	0.678195	0.0768779	0.515792	0.998804	-0.224315	0.0977747	0.458737	-0.301193	0.0265019	0.354972	0.128862	0.34038	1	Ppargc1b			ENSMUSG00000042496	0.140998	0.173188	0.530627	0.0923514	0.373733	0.861119
ENSMUSG00000026051	-4.92409	0.00847966	0.125688	-0.355393	0.84621	0.981825	-4.5687	0.0146212	0.667146	-4.20916	0.0502615	0.338245	0.359544	0.865126	0.978413	-0.714937	0.735496	1	Ecrg4		ENSMUSG00000029410	-0.328369	0.513202	0.80018	-0.658913	0.19631	0.736599	0.330544	0.521857	0.998804	-0.544426	0.343649	0.735129	-0.87497	0.132527	0.651324	0.216057	0.704357	1	Ppef2			ENSMUSG00000014039	0.149676	0.304766	0.660338	0.160924	0.270419	0.804039
ENSMUSG00000014444	-0.366519	0.318858	0.669351	0.528783	0.147114	0.683772	-0.895302	0.0146217	0.667146	-0.475418	0.261722	0.670087	0.419884	0.318628	0.815317	0.1089	0.79632	1	Piezo1		ENSMUSG00000046794	-0.347403	0.640975	NA	0.140197	0.849739	0.98238	-0.4876	0.513105	0.998804	-0.172096	0.8417	NA	0.315504	0.712895	NA	-0.175307	0.837898	1	Ppp1r3b			ENSMUSG00000118022	0.367504	0.678126	NA	0.872022	0.319795	NA
ENSMUSG00000026288	-0.115416	0.450869	0.764415	0.257715	0.0899245	0.587553	-0.373131	0.0146552	0.667579	-0.18873	0.284229	0.687918	0.184401	0.292784	0.796305	0.073314	0.676065	1	Inpp5d		ENSMUSG00000006542	-0.829536	0.589569	NA	0.138024	0.926712	NA	-0.96756	0.529679	0.998804	-1.3872	0.426808	NA	-0.419639	0.806477	NA	0.557664	0.744538	1	Prkag3			ENSMUSG00000025289	0.00861697	0.975361	0.992235	0.146071	0.600121	0.934459
ENSMUSG00000111465	0.931925	0.0609748	0.330437	-0.298987	0.560502	0.926685	1.23091	0.0148679	0.676162	0.757905	0.18665	0.587403	-0.473007	0.421208	0.870166	0.17402	0.764627	1	Gm47113		ENSMUSG00000079037	-0.00489507	0.957787	0.98615	-0.0642927	0.487318	0.905776	0.0593977	0.521362	0.998804	-0.00133356	0.990036	0.999223	-0.0607312	0.569813	0.918681	-0.00356151	0.97338	1	Prnp			ENSMUSG00000056671	-0.916079	0.360819	NA	-0.959182	0.341856	NA
ENSMUSG00000029313	-0.040444	0.731932	0.902835	0.246728	0.0362414	0.444146	-0.287172	0.0149537	0.677554	-0.0445244	0.743929	0.932717	0.242648	0.074582	0.536209	0.00408042	0.976089	1	Aff1		ENSMUSG00000038500	-0.0186601	0.894969	0.966674	-0.112569	0.428895	0.885592	0.0939088	0.511255	0.998804	0.074455	0.649459	0.901042	-0.0194538	0.905939	0.985292	-0.0931151	0.568379	1	Prr3			ENSMUSG00000016257	0.167671	0.216479	0.579053	0.216403	0.110919	0.630226
ENSMUSG00000105976	1.10855	0.0656133	NA	-0.428809	0.514488	NA	1.53736	0.0149944	0.677554	-0.384367	0.554521	NA	-1.92172	0.0062088	NA	1.49291	0.0270948	1	Gm42782		ENSMUSG00000096727	-0.652073	0.421486	NA	-0.134865	0.866295	NA	-0.517208	0.526739	0.998804	-0.478528	0.609486	NA	0.0386796	0.966754	NA	-0.173545	0.850832	1	Psmb9			ENSMUSG00000024127	0.0924945	0.244978	0.607058	0.0655569	0.410113	0.877597
ENSMUSG00000107019	-0.354391	0.0788574	0.371692	0.136762	0.494042	0.907618	-0.491153	0.0149756	0.677554	-0.378445	0.103289	0.470095	0.112708	0.62537	0.935356	0.024054	0.916942	1	Gm43682		ENSMUSG00000039515	0.0263264	0.757667	0.913253	-0.0287816	0.736444	0.968141	0.055108	0.519871	0.998804	0.0964742	0.328161	0.722312	0.0413663	0.675531	0.943916	-0.0701479	0.476637	1	Ptpa			ENSMUSG00000039621	-0.0760861	0.363635	0.703183	-0.0298166	0.721916	0.966341
ENSMUSG00000092540	0.569729	0.185239	0.544407	-0.501321	0.25972	0.79738	1.07105	0.0150197	0.677554	1.18715	0.0201982	0.21454	0.116096	0.824525	0.973735	-0.617418	0.230494	1	Gm8738		ENSMUSG00000030674	-0.996216	0.346178	NA	-1.71133	0.12138	NA	0.715115	0.529776	0.998804	-0.403785	0.743514	NA	-1.1189	0.380099	NA	-0.592431	0.622512	1	Qprt			ENSMUSG00000048960	-0.0671447	0.613057	0.852824	-0.0560027	0.673264	0.954979
ENSMUSG00000066258	0.456888	0.383399	0.717436	-0.841277	0.116327	0.63922	1.29816	0.0150204	0.677554	0.0619808	0.918101	0.981348	-1.23618	0.0436824	0.441195	0.394907	0.51355	1	Trim12a		ENSMUSG00000004768	0.214133	0.0692229	0.351587	0.137528	0.245102	0.783213	0.0766049	0.516358	0.998804	0.226511	0.0965741	0.456497	0.149906	0.27288	0.78576	-0.0123776	0.927777	1	Rab23			ENSMUSG00000036158	0.126957	0.302235	0.658217	0.10521	0.393161	0.869667
ENSMUSG00000035403	-0.722261	0.0500072	0.301137	0.173465	0.632025	0.943776	-0.895726	0.0151112	0.678238	-0.289506	0.498771	0.838323	0.60622	0.151424	0.671904	-0.432755	0.305677	1	Crb2		ENSMUSG00000047187	-0.0141125	0.876152	0.960956	0.043746	0.629092	0.943476	-0.0578585	0.523374	0.998804	0.00986584	0.924841	0.983065	0.0677243	0.517319	0.903681	-0.0239783	0.81851	1	Rab2a			ENSMUSG00000031145	0.139011	0.773327	0.919604	0.0019792	0.996746	0.999781
ENSMUSG00000063142	0.289898	0.00170131	0.0564224	0.0653232	0.480001	0.903282	0.224575	0.0151132	0.678238	0.113764	0.285974	0.689248	-0.110811	0.299069	0.80189	0.176134	0.0986953	1	Kcnma1		ENSMUSG00000030254	-0.366417	0.0815975	0.378031	-0.232642	0.268148	0.800446	-0.133775	0.529167	0.998804	-0.136631	0.575433	0.871718	-0.00285563	0.99065	0.998796	-0.229786	0.34192	1	Rad18			ENSMUSG00000096549	-0.433028	0.688973	NA	-0.184639	0.863549	NA
ENSMUSG00000035849	-0.182996	0.238941	0.602252	-0.564334	0.000309826	0.0678159	0.381338	0.0151332	0.678238	-0.325803	0.0687579	0.391569	-0.70714	8.4972e-05	0.0134191	0.142807	0.423822	1	Krt222		ENSMUSG00000002372	-0.117307	0.245016	0.607058	-0.0505999	0.616162	0.939351	-0.0667066	0.510704	0.998804	-0.0510934	0.661309	0.906003	0.0156131	0.893526	0.982569	-0.0662131	0.568823	1	Ranbp3			ENSMUSG00000025395	-0.256141	0.278489	0.638362	-0.157997	0.503551	0.910331
ENSMUSG00000030839	-0.0950104	0.499419	0.790962	-0.44075	0.0018868	0.164208	0.34574	0.0151075	0.678238	0.243407	0.136545	0.515052	-0.102333	0.533873	0.908264	-0.338417	0.0379904	1	Sergef		ENSMUSG00000039191	0.17746	0.235397	0.599823	0.0808593	0.590181	0.932344	0.0966008	0.519427	0.998804	0.208569	0.227958	0.637115	0.111968	0.518691	0.904223	-0.0311086	0.857424	1	Rbpj			ENSMUSG00000026134	0.133461	0.451702	0.765001	0.186738	0.292759	0.822275
ENSMUSG00000022702	0.141654	0.317149	0.667842	-0.207133	0.149901	0.68576	0.348787	0.0152517	0.680414	0.254173	0.12224	0.496475	-0.0946136	0.569648	0.918599	-0.11252	0.494122	1	Hira		ENSMUSG00000038195	-0.0915633	0.900356	0.967315	0.386888	0.594604	0.932616	-0.478451	0.511844	0.998804	0.0786898	0.925967	0.983562	0.557141	0.508758	0.900821	-0.170253	0.840284	1	Rilp			ENSMUSG00000050697	0.140759	0.159909	0.513375	0.168875	0.0921962	0.591607
ENSMUSG00000037940	0.349168	0.147299	0.493515	-0.237159	0.326936	0.843493	0.586328	0.0152443	0.680414	0.313296	0.26024	0.668449	-0.273032	0.327992	0.819586	0.0358725	0.897524	1	Inpp4b		ENSMUSG00000039097	-0.325723	0.771851	NA	-1.06484	0.354521	NA	0.739117	0.523728	0.998804	0.957666	0.47759	NA	0.218549	0.873333	NA	-1.28339	0.33843	1	Rln1			ENSMUSG00000038205	0.240292	0.0178971	0.191439	0.217035	0.0328127	0.431029
ENSMUSG00000089837	0.924019	0.52012	NA	-3.093	0.0649067	NA	4.01702	0.0152553	0.680414	3.81959	0.053179	NA	-0.197432	0.927021	NA	-2.89557	0.146114	1	Npcd		ENSMUSG00000024410	-0.0450904	0.722325	0.899747	0.0384435	0.761903	0.972909	-0.0835339	0.511513	0.998804	0.203417	0.167335	0.562031	0.286951	0.0514252	0.471537	-0.248508	0.0909376	1	Rmc1			ENSMUSG00000087314	1.17501	0.568631	NA	1.8854	0.355714	NA
ENSMUSG00000060647	0.637109	0.321398	NA	-1.0822	0.133917	NA	1.71931	0.0152893	0.68084	0.772278	0.305727	NA	-0.947028	0.24975	NA	-0.135169	0.860004	1	Gm7099		ENSMUSG00000028557	0.192505	0.065666	0.344657	0.124203	0.235577	0.774449	0.0683014	0.513966	0.998804	0.121987	0.312259	0.711932	0.0536852	0.656834	0.942411	0.0705181	0.559308	1	Rnf11			ENSMUSG00000052889	-0.31947	0.0393891	0.27143	-0.259925	0.0937205	0.592613
ENSMUSG00000051906	-3.24725	0.0485269	NA	0.702146	0.617912	NA	-3.94939	0.0155724	0.683595	-4.84614	0.00692733	NA	-0.896746	0.570046	NA	1.59889	0.315386	1	Cd209f		ENSMUSG00000047496	0.457379	0.464371	0.773811	0.0529244	0.932576	0.995199	0.404454	0.517724	0.998804	0.161493	0.822905	0.956595	-0.242961	0.736464	0.958266	0.295886	0.681866	1	Rnf152			ENSMUSG00000078816	-1.26844	0.0292289	0.241974	-1.56983	0.00755336	0.262165
ENSMUSG00000003762	-0.202978	0.262208	0.623002	0.23426	0.192722	0.731451	-0.437239	0.0156656	0.683595	-0.335896	0.106782	0.475047	0.101342	0.624816	0.935356	0.132918	0.521449	1	Coq8b		ENSMUSG00000101800	0.621726	0.145562	0.490953	0.346745	0.423158	0.885266	0.274981	0.517024	0.998804	0.308926	0.526739	0.851325	0.033945	0.945113	0.99209	0.3128	0.527831	1	Rnf170-ps			ENSMUSG00000021108	-0.0323743	0.832551	0.94385	-0.0101542	0.947163	0.995855
ENSMUSG00000026806	0.545333	0.0033751	0.0807928	0.0930555	0.622547	0.942108	0.452278	0.0154339	0.683595	0.52698	0.0144759	0.185358	0.0747017	0.731984	0.956873	0.0183538	0.932755	1	Ddx31		ENSMUSG00000020521	0.159968	0.210578	0.572973	0.0766492	0.551376	0.924469	0.0833189	0.516595	0.998804	0.233972	0.114747	0.484084	0.150653	0.312362	0.810517	-0.0740034	0.618312	1	Rnft1			ENSMUSG00000037643	-0.0343311	0.715797	0.896601	0.00173312	0.985347	0.999158
ENSMUSG00000004099	0.0178494	0.846584	0.949095	-0.206631	0.0260194	0.401994	0.22448	0.0157769	0.683595	0.264478	0.0135752	0.17908	0.0399982	0.710206	0.951814	-0.246629	0.0211823	1	Dnmt1		ENSMUSG00000111356	-0.33266	0.167128	0.521685	-0.176693	0.461887	0.897938	-0.155967	0.52195	0.998804	-0.137596	0.622185	0.892557	0.0183712	0.94744	0.992486	-0.195064	0.480141	1	Rpl32l			ENSMUSG00000108314	-0.336557	0.0500271	0.301137	-0.308637	0.0727764	0.557518
ENSMUSG00000021890	-0.0274663	0.820763	0.939534	0.264918	0.0276082	0.407605	-0.292384	0.0156317	0.683595	-0.168157	0.22654	0.635078	0.124228	0.368739	0.846404	0.14069	0.309558	1	Eaf1		ENSMUSG00000046330	-0.516503	0.0364269	0.265254	-0.355226	0.149786	0.68576	-0.161276	0.515884	0.998804	-0.350304	0.219335	0.627033	-0.189027	0.507143	0.899792	-0.166199	0.558141	1	Rpl37a			ENSMUSG00000002688	-0.323583	0.0385243	0.269629	-0.369695	0.0184021	0.356746
ENSMUSG00000024598	0.52131	0.078485	0.371671	-0.20372	0.499298	0.90905	0.72503	0.0154103	0.683595	0.068747	0.83942	0.959489	-0.656283	0.0563263	0.489207	0.452563	0.184792	1	Fbn2		ENSMUSG00000072692	-0.45851	0.0141104	0.167726	-0.580123	0.00194659	0.167318	0.121613	0.518111	0.998804	-0.44152	0.040491	0.304731	-0.563133	0.00909512	0.219527	-0.0169899	0.936924	1	Rpl37rt			ENSMUSG00000023826	0.0900045	0.424072	0.747764	0.118562	0.293046	0.822469
ENSMUSG00000055078	0.722947	0.075833	0.367143	-0.265038	0.51656	0.912907	0.987985	0.0154381	0.683595	1.23479	0.00884258	0.142357	0.246803	0.601699	0.92898	-0.511842	0.2784	1	Gabra5		ENSMUSG00000025290	-0.509398	4.04934e-05	0.00692228	-0.430016	0.00053029	0.087563	-0.0793816	0.523493	0.998804	-0.277427	0.0529923	0.347457	-0.198046	0.167184	0.687562	-0.231971	0.104992	1	Rps24			ENSMUSG00000035725	0.204119	0.169707	0.524722	0.142861	0.338062	0.848546
ENSMUSG00000085105	0.0536143	0.91579	NA	-1.25383	0.0204117	0.373116	1.30744	0.015782	0.683595	-0.0028307	0.996136	NA	-1.31027	0.0328336	NA	0.056445	0.922962	1	Gm12758		ENSMUSG00000059751	0.237191	0.71604	0.896646	0.648957	0.319431	0.836392	-0.411766	0.527493	0.998804	1.6136	0.0328483	0.276141	2.02536	0.0073785	0.194207	-1.37641	0.068755	1	Rps3a3			ENSMUSG00000045052	-0.326932	0.729749	NA	-0.287518	0.761563	NA
ENSMUSG00000107461	0.675725	0.0189693	0.197333	-0.0294682	0.921331	0.991783	0.705193	0.0156311	0.683595	0.798086	0.0181154	0.202688	0.0928925	0.788689	0.967255	-0.122361	0.72167	1	Gm44045		ENSMUSG00000041658	0.012433	0.88589	0.964623	-0.0448377	0.606135	0.937217	0.0572708	0.511267	0.998804	-0.0210525	0.833158	0.958106	-0.0783233	0.434506	0.873753	0.0334856	0.737082	1	Rragb			ENSMUSG00000109324	-0.115522	0.410284	0.738128	-0.114615	0.414598	0.880857
ENSMUSG00000114254	0.418099	0.377549	NA	-0.803561	0.116292	0.63922	1.22166	0.0157453	0.683595	0.534255	0.334482	NA	-0.687406	0.240999	NA	-0.116156	0.835336	1	Gm48067		ENSMUSG00000034620	0.145818	0.119493	0.44839	0.206617	0.0275167	0.407534	-0.0607992	0.516141	0.998804	-0.00245396	0.981783	0.997042	0.0583452	0.587465	0.924403	0.148272	0.168067	1	Rxylt1			ENSMUSG00000020230	-0.124495	0.448152	0.76304	-0.195655	0.234328	0.773315
ENSMUSG00000037548	-2.83206	0.00121286	NA	-0.680402	0.367829	NA	-2.15165	0.0157456	0.683595	-1.32128	0.19756	NA	0.830377	0.369534	NA	-1.51078	0.096926	1	H2-DMb2		ENSMUSG00000028249	0.0428145	0.668496	0.876809	-0.0225463	0.821924	0.980078	0.0653608	0.514466	0.998804	-0.0260229	0.821511	0.956085	-0.0913837	0.42888	0.871963	0.0688374	0.550392	1	Sdcbp			ENSMUSG00000023110	0.0256657	0.831857	0.943491	0.0599451	0.620291	0.941057
ENSMUSG00000059149	0.461906	0.147618	0.494178	-0.312614	0.33164	0.845678	0.77452	0.0158307	0.683595	0.238078	0.517371	0.848914	-0.536442	0.147497	0.667032	0.223828	0.543716	1	Mfsd4a		ENSMUSG00000036391	0.257257	0.0167232	0.18438	0.18676	0.0831695	0.576722	0.0704967	0.51211	0.998804	0.163326	0.187892	0.589299	0.092829	0.455062	0.882753	0.0939312	0.449658	1	Sec24a			ENSMUSG00000060098	-0.0112029	0.928074	0.976979	0.0568363	0.647096	0.947529
ENSMUSG00000071646	-0.201613	0.0424299	0.281175	0.0398706	0.686767	0.959261	-0.241484	0.0155099	0.683595	-0.177318	0.121895	0.496136	0.0641654	0.57426	0.921105	-0.0242948	0.831015	1	Mta2		ENSMUSG00000074884	-0.228635	0.0600746	0.328104	-0.151101	0.214033	0.756116	-0.0775339	0.52572	0.998804	-0.175029	0.212558	0.620754	-0.0974947	0.487474	0.892749	-0.0536066	0.701596	1	Serf2			ENSMUSG00000070368	1.39325	0.356848	NA	1.2459	0.413126	NA
ENSMUSG00000061411	0.0335436	0.787151	0.925318	-0.268115	0.031842	0.427799	0.301659	0.0158432	0.683595	0.0978712	0.495525	0.836724	-0.203788	0.157572	0.677841	-0.0643276	0.653937	1	Nol4l		ENSMUSG00000024548	0.219709	0.0230256	0.218251	0.15791	0.103009	0.61259	0.0617991	0.522834	0.998804	0.443902	7.58754e-05	0.00662192	0.382103	0.000670964	0.0492298	-0.224193	0.0458869	1	Setbp1			ENSMUSG00000030069	-0.406178	0.832147	NA	-0.169215	0.929318	NA
ENSMUSG00000042790	0.114058	0.205443	0.567113	-0.104261	0.24912	0.787081	0.218319	0.0158125	0.683595	0.185924	0.0743093	0.405061	-0.0323955	0.75658	0.961433	-0.0718653	0.490283	1	Rnf214		ENSMUSG00000034269	0.0585648	0.405658	0.734107	0.0138551	0.844231	0.981536	0.0447097	0.526267	0.998804	-0.0513132	0.527602	0.851526	-0.0960229	0.23762	0.758917	0.109878	0.176009	1	Setd5			ENSMUSG00000049409	0.259072	0.746056	NA	0.162225	0.840442	NA
ENSMUSG00000031622	0.109503	0.184714	0.544235	-0.0908803	0.273429	0.807723	0.200383	0.0157548	0.683595	0.132125	0.166131	0.559687	-0.0682582	0.476063	0.889367	-0.0226221	0.812569	1	Sin3b		ENSMUSG00000037111	0.194405	0.0966244	0.407073	0.270679	0.020708	0.374965	-0.076274	0.51439	0.998804	0.0882463	0.513551	0.846408	0.16452	0.223229	0.74925	0.106159	0.431997	1	Setd7			ENSMUSG00000029086	0.172457	0.408422	0.736216	0.162972	0.435827	0.888183
ENSMUSG00000093880	-1.67958	0.0831647	NA	0.642691	0.466778	NA	-2.32227	0.0157104	0.683595	0.119219	0.921118	NA	2.44149	0.031563	NA	-1.7988	0.115361	1	Tmem181c-ps		ENSMUSG00000039539	0.0397004	0.795945	0.928612	0.138793	0.365675	0.857647	-0.0990929	0.519473	0.998804	-0.208875	0.234333	0.642256	-0.109782	0.53174	0.908264	0.248575	0.156142	1	Sgcz			ENSMUSG00000027376	-0.713737	0.468257	NA	-0.44271	0.650883	NA
ENSMUSG00000027677	0.095482	0.166404	0.520801	-0.07203	0.298017	0.825118	0.167512	0.0155351	0.683595	0.0631415	0.427959	0.794598	-0.10437	0.191141	0.717616	0.0323404	0.684685	1	Ttc14		ENSMUSG00000026039	0.314537	0.442805	0.760465	0.0556484	0.893119	0.989604	0.258889	0.529569	0.998804	0.736594	0.127668	0.502536	0.477706	0.326849	0.818825	-0.422057	0.384721	1	Sgo2a			ENSMUSG00000032673	-0.189263	0.548481	0.820485	-0.21522	0.498047	0.908673
ENSMUSG00000030579	-0.604587	0.00802872	0.123069	-0.0504618	0.822415	0.980078	-0.554125	0.0157049	0.683595	-0.622524	0.0175289	0.199632	-0.0683991	0.791912	0.96788	0.0179373	0.944593	1	Tyrobp		ENSMUSG00000030638	-0.235509	0.0420061	0.280425	-0.310921	0.00743158	0.261152	0.0754119	0.518433	0.998804	-0.156357	0.242536	0.652139	-0.231769	0.0838835	0.564665	-0.0791516	0.552485	1	Sh3gl3			ENSMUSG00000091154	-0.29378	0.687796	NA	0.0457979	0.949637	NA
ENSMUSG00000055538	-0.0994396	0.455293	0.767321	0.222787	0.0938892	0.592613	-0.322226	0.0155321	0.683595	-0.104649	0.49612	0.836724	0.217578	0.156588	0.677841	0.00520918	0.972947	1	Zcchc24		ENSMUSG00000031642	0.366209	0.00397044	0.0877837	0.284632	0.0256371	0.401622	0.0815768	0.52032	0.998804	0.604678	4.46789e-05	0.0048448	0.523101	0.000426976	0.0382709	-0.238468	0.10876	1	Sh3rf1			ENSMUSG00000049504	0.103015	0.378836	0.714147	0.0635754	0.58807	0.932084
ENSMUSG00000031802	0.716824	0.00695094	0.114006	0.072534	0.790369	0.976643	0.64429	0.015881	0.684162	0.383059	0.206921	0.61278	-0.26123	0.399272	0.861787	0.333764	0.279366	1	Phxr4		ENSMUSG00000033256	-0.16593	0.374573	0.711637	-0.285099	0.128951	0.657522	0.119168	0.528052	0.998804	-0.28544	0.184279	0.584915	-0.404609	0.0607802	0.501408	0.11951	0.576605	1	Shf			ENSMUSG00000036864	-0.0398307	0.887061	0.965174	0.0820716	0.769494	0.974368
ENSMUSG00000057092	-0.195945	0.812189	NA	-2.57522	0.00866426	NA	2.37927	0.0159542	0.686252	-0.115965	0.903181	NA	-2.49524	0.0222372	NA	-0.0799797	0.932683	1	Fxyd3		ENSMUSG00000089832	-0.313756	0.0545582	0.31153	-0.208399	0.201393	0.741775	-0.105357	0.522078	0.998804	-0.56166	0.00268966	0.0692033	-0.456303	0.0147177	0.277591	0.247904	0.182269	1	Shkbp1			ENSMUSG00000079045	0.447348	0.353914	NA	0.184762	0.705321	0.963648
ENSMUSG00000015401	-3.27559	0.100414	NA	1.45181	0.419473	NA	-4.7274	0.0159802	0.686307	-2.28996	0.326965	NA	2.43744	0.26168	NA	-0.985634	0.654188	1	Cltrn		ENSMUSG00000089707	-2.10063	0.306557	NA	-0.771502	0.69297	NA	-1.32912	0.527771	0.998804	-0.978912	0.686012	NA	0.350212	0.880869	NA	-1.12171	0.624462	1	Slain1os			ENSMUSG00000042320	-0.314757	0.373655	0.710864	-0.208627	0.554968	0.925431
ENSMUSG00000039851	-0.776048	0.152615	NA	0.517417	0.316943	0.834382	-1.29346	0.016181	0.689885	-1.45689	0.0165423	NA	-0.163423	0.780042	NA	0.68084	0.248116	1	4932438H23Rik		ENSMUSG00000032902	-0.135912	0.367659	0.705452	-0.0407077	0.787254	0.976154	-0.095204	0.529314	0.998804	-0.217722	0.210581	0.617639	-0.122518	0.481045	0.89081	0.0818102	0.637189	1	Slc16a1			ENSMUSG00000093629	0.0904323	0.658385	0.872205	0.107002	0.601816	0.935452
ENSMUSG00000034647	0.12368	0.0428619	0.281509	-0.0234707	0.701334	0.961868	0.147151	0.0161876	0.689885	0.01499	0.831536	0.958036	-0.132161	0.0611029	0.501837	0.10869	0.122971	1	Ankrd12		ENSMUSG00000059316	0.0651822	0.625493	0.857185	-0.0209126	0.875903	0.987585	0.0860948	0.520605	0.998804	0.110526	0.47402	0.823887	0.0244311	0.874509	0.979871	-0.0453437	0.768839	1	Slc27a4			ENSMUSG00000024735	-0.172077	0.0619487	0.332977	-0.152433	0.0985105	0.60148
ENSMUSG00000003279	0.299084	0.0259335	0.229472	-0.0242511	0.856834	0.984153	0.323335	0.0161127	0.689885	0.176711	0.254349	0.663391	-0.146623	0.34464	0.83016	0.122372	0.430062	1	Dlgap1		ENSMUSG00000032114	-0.0889883	0.725997	0.900411	0.0727687	0.774098	0.975495	-0.161757	0.525024	0.998804	-0.0430621	0.883298	0.972142	0.118695	0.685426	0.945923	-0.0459262	0.875249	1	Slc37a4			ENSMUSG00000063800	-0.0233477	0.859654	0.954631	-0.0731745	0.580718	0.929464
ENSMUSG00000031284	0.16951	0.0390425	0.270385	-0.028616	0.728424	0.967535	0.198126	0.0161521	0.689885	0.379299	6.7644e-05	0.00616304	0.181174	0.057642	0.491172	-0.20979	0.027609	1	Pak3		ENSMUSG00000010095	0.0263386	0.814825	0.935889	-0.0455533	0.686153	0.959026	0.0718919	0.524199	0.998804	0.024041	0.853126	0.963285	-0.0478509	0.713014	0.951908	0.00229761	0.98587	1	Slc3a2			ENSMUSG00000066148	-0.00320562	0.983018	0.993897	0.0655212	0.663639	0.953191
ENSMUSG00000016763	0.349517	0.0860413	0.386704	-0.147008	0.479733	0.903282	0.496525	0.0161798	0.689885	0.748814	0.00186016	0.0564931	0.252289	0.301913	0.804746	-0.399297	0.0989021	1	Scube1		ENSMUSG00000089774	0.23756	0.0420294	0.280425	0.162393	0.165234	0.701005	0.0751665	0.52016	0.998804	0.269765	0.0457733	0.322984	0.194598	0.150097	0.669501	-0.0322049	0.811692	1	Slc5a3			ENSMUSG00000023007	0.00189901	0.986052	0.994388	-0.0622101	0.567476	0.927484
ENSMUSG00000026159	0.360113	1.19787e-05	0.00325625	0.162388	0.049297	0.494916	0.197725	0.0162874	0.690046	0.261787	0.0058183	0.109885	0.0640619	0.501092	0.897379	0.0983259	0.301579	1	Agfg1		ENSMUSG00000027796	-0.0800131	0.687132	0.884361	0.0483362	0.807667	0.978977	-0.128349	0.518923	0.998804	-0.114071	0.618763	0.891952	0.0142783	0.950315	0.993173	0.0340579	0.881703	1	Smad9			ENSMUSG00000020850	-0.0076432	0.922617	0.974386	0.00434134	0.956016	0.996637
ENSMUSG00000040687	0.100674	0.0990848	0.411729	-0.0465077	0.447524	0.893153	0.147181	0.0162499	0.690046	0.0504911	0.473554	0.823887	-0.0966901	0.170912	0.693743	0.0501825	0.476198	1	Madd		ENSMUSG00000030512	0.0198983	0.890642	0.965565	-0.0752337	0.604826	0.937112	0.095132	0.513853	0.998804	0.048662	0.771101	0.941091	-0.04647	0.781872	0.965898	-0.0287637	0.863228	1	Snrpa1			ENSMUSG00000031432	0.0288986	0.804222	0.931606	-0.0162487	0.889497	0.98924
ENSMUSG00000052727	0.323621	0.0034441	0.0815859	0.057681	0.602161	0.935701	0.26594	0.0162352	0.690046	0.236799	0.0638002	0.379733	-0.0291409	0.819579	0.972204	0.0868219	0.496771	1	Map1b		ENSMUSG00000022783	-0.140326	0.555068	0.824227	0.0131887	0.955699	0.996637	-0.153514	0.519952	0.998804	0.205992	0.456646	0.813436	0.359507	0.193413	0.718775	-0.346318	0.20909	1	Spag6l			ENSMUSG00000079104	0.146917	0.508142	0.79671	0.103121	0.642946	0.946272
ENSMUSG00000031740	-0.600689	0.188769	0.547094	0.492706	0.271812	0.806144	-1.0934	0.0162907	0.690046	0.28868	0.592178	0.879725	1.38208	0.00931874	0.221638	-0.889369	0.0953135	1	Mmp2		ENSMUSG00000031991	0.908029	0.52584	NA	-0.0140011	0.992451	NA	0.92203	0.523398	0.998804	-2.14054	0.168007	NA	-3.06257	0.0552204	NA	3.04857	0.0544678	1	Spata19			ENSMUSG00000015869	0.0481363	0.713697	0.895605	0.0146695	0.911149	0.991164
ENSMUSG00000090066	0.905614	0.265005	NA	-1.12254	0.18846	0.728079	2.02815	0.0163478	0.690331	1.49842	0.117568	NA	-0.529737	0.593525	NA	-0.592804	0.539114	1	1110002E22Rik		ENSMUSG00000024352	-0.542656	0.0663109	0.345706	-0.352513	0.230214	0.770033	-0.190143	0.529479	0.998804	-0.219982	0.523082	0.850249	-0.0298396	0.930677	0.988925	-0.322674	0.338273	1	Spata24			ENSMUSG00000020493	-0.33367	0.557146	NA	-0.44671	0.435282	0.88811
ENSMUSG00000114902	-1.59428	0.215833	NA	1.42509	0.206426	NA	-3.01936	0.0163465	0.690331	1.48875	0.410322	NA	4.50811	0.00792549	NA	-3.08302	0.0731636	1	Gm4118		ENSMUSG00000032042	0.0766267	0.476425	0.780812	0.00703121	0.948057	0.995898	0.0695955	0.519344	0.998804	0.0490082	0.693193	0.919488	-0.0205873	0.868656	0.979001	0.0276185	0.823958	1	Srpr			ENSMUSG00000046574	-0.00997932	0.907724	0.970204	0.0155962	0.856321	0.984063
ENSMUSG00000055676	0.339272	0.359866	0.701458	-0.58874	0.130782	0.657598	0.928012	0.016372	0.690331	-0.631476	0.126134	0.500751	-1.55949	0.000287743	0.0303908	0.970748	0.019534	1	Gm5069		ENSMUSG00000028809	-0.0898853	0.267416	0.627287	-0.141293	0.0815009	0.573289	0.0514075	0.526614	0.998804	-0.0622874	0.505709	0.842442	-0.113695	0.22469	0.750263	-0.0275979	0.767915	1	Srrm1			ENSMUSG00000055945	-0.425226	0.00451221	0.0929882	-0.421408	0.00491487	0.228587
ENSMUSG00000020185	1.95409	0.0192881	NA	-0.0912797	0.919946	NA	2.04537	0.016512	0.690696	0.817714	0.372701	NA	-1.22766	0.212333	NA	1.13638	0.24078	1	E2f7		ENSMUSG00000086219	-0.752435	0.623112	NA	0.233388	0.873695	NA	-0.985823	0.519204	0.998804	-0.225399	0.900262	NA	0.760425	0.663035	NA	-0.527037	0.762846	1	Srrm4os			ENSMUSG00000090273	0.660472	0.0787131	0.371688	0.442207	0.243655	0.782273
ENSMUSG00000106414	0.529776	0.00446422	0.0928805	0.0819709	0.663009	0.952854	0.447805	0.0165039	0.690696	0.324845	0.130104	0.506074	-0.122961	0.569462	0.918599	0.204931	0.342225	1	Gm43320		ENSMUSG00000026389	-0.322986	0.39588	0.726659	-0.572444	0.13697	0.667957	0.249458	0.521823	0.998804	-0.311655	0.47713	0.825919	-0.561113	0.204556	0.730892	-0.0113308	0.979189	1	Steap3			ENSMUSG00000042888	1.28045	0.520493	NA	0.430058	0.831413	NA
ENSMUSG00000106203	2.02688	0.247811	NA	-2.49199	0.201994	NA	4.51887	0.0165795	0.690696	2.05795	0.315776	NA	-2.46092	0.268547	NA	-0.0310729	0.988268	1	Gm44484		ENSMUSG00000021133	0.156832	0.23645	0.60034	0.0715371	0.590223	0.932344	0.0852947	0.520554	0.998804	0.122385	0.423611	0.793897	0.0370903	0.808787	0.969941	0.0344468	0.821895	1	Susd6			ENSMUSG00000036106	0.271037	0.184929	0.544407	0.380155	0.0626877	0.531985
ENSMUSG00000117220	0.972101	0.349821	NA	-2.10719	0.107792	NA	3.07929	0.0165753	0.690696	0.85729	0.476173	NA	-2.222	0.123718	NA	0.114811	0.925634	1	Gm49932		ENSMUSG00000001333	0.0940534	0.825539	NA	-0.189867	0.662249	0.952521	0.28392	0.514099	0.998804	0.866954	0.0958683	NA	0.583033	0.268752	NA	-0.7729	0.137355	1	Sync			ENSMUSG00000039262	0.0769636	0.198376	0.558228	0.0438379	0.463974	0.897938
ENSMUSG00000041607	-0.580899	1.00165e-06	0.000830464	-0.296146	0.0126394	0.31347	-0.284753	0.016511	0.690696	-0.535007	9.5618e-05	0.00783909	-0.250254	0.0679986	0.51803	-0.0458925	0.737846	1	Mbp		ENSMUSG00000054453	-0.480556	0.00994366	0.137519	-0.359753	0.053517	0.504321	-0.120803	0.519338	0.998804	-0.578339	0.00708339	0.122899	-0.457536	0.0330728	0.390684	0.0977833	0.647361	1	Sytl5			ENSMUSG00000040225	0.146406	0.00779138	0.12154	0.13289	0.0157681	0.343938
ENSMUSG00000015013	-0.538897	0.000270728	0.0206409	-0.18024	0.218561	0.761252	-0.358657	0.0164943	0.690696	-0.238143	0.165949	0.559528	0.120514	0.480005	0.89081	-0.300754	0.075528	1	Trappc2l		ENSMUSG00000085255	0.231578	0.74504	NA	-0.223449	0.758484	NA	0.455028	0.529745	0.998804	0.302527	0.714314	NA	-0.152501	0.855771	NA	-0.0709483	0.931775	1	Taco1os			ENSMUSG00000047996	0.0477904	0.783821	0.92358	0.0608569	0.727114	0.967366
ENSMUSG00000016757	-0.181745	0.247623	0.609121	0.194982	0.20889	0.752706	-0.376727	0.0165782	0.690696	-0.0759388	0.676659	0.912763	0.300788	0.0953376	0.588347	-0.105807	0.557333	1	Ttll12		ENSMUSG00000034412	-0.359595	0.0120918	0.154951	-0.264467	0.0648271	0.536758	-0.0951277	0.512385	0.998804	-0.0120466	0.942498	0.987845	0.083081	0.618746	0.934178	-0.347548	0.0355031	1	Tbc1d10a			ENSMUSG00000027171	-0.0328962	0.965234	NA	0.279921	0.709531	0.964277
ENSMUSG00000051502	-0.0534202	0.787726	0.925319	0.417108	0.0319132	0.427799	-0.470528	0.0165495	0.690696	-0.301995	0.180288	0.580356	0.168533	0.447545	0.879245	0.248575	0.266522	1	Ufsp1		ENSMUSG00000027465	-0.175563	0.164247	0.518687	-0.0928077	0.462155	0.897938	-0.0827548	0.513688	0.998804	-0.200567	0.168341	0.563243	-0.117812	0.418411	0.868299	0.0250044	0.863245	1	Tbc1d20			ENSMUSG00000045009	-0.228063	0.0488966	0.298309	-0.178239	0.124042	0.651722
ENSMUSG00000114805	4.78893	0.00422429	NA	0.783137	0.67745	NA	4.0058	0.0167084	0.690888	3.80837	0.056377	NA	-0.197421	0.927645	NA	0.980558	0.651968	1	Gm9626		ENSMUSG00000039230	0.0605003	0.580268	0.837172	-0.00958873	0.930375	0.994965	0.0700891	0.523489	0.998804	0.101564	0.421993	0.793104	0.0314746	0.803931	0.969752	-0.0410633	0.745249	1	Tbcd			ENSMUSG00000026586	0.331845	0.132535	0.467729	0.318564	0.149596	0.685753
ENSMUSG00000071723	0.272337	0.0148677	0.173129	0.00327142	0.976872	0.997791	0.269066	0.0166959	0.690888	0.585057	7.71116e-06	0.00154056	0.315991	0.0164067	0.291281	-0.31272	0.017113	1	Gspt2		ENSMUSG00000022019	0.0426866	0.71285	0.89522	0.117907	0.30941	0.83015	-0.0752204	0.517153	0.998804	-0.0254075	0.849371	0.962387	0.0498129	0.709652	0.951814	0.0680941	0.61045	1	Tdrd3			ENSMUSG00000041730	-0.359056	0.708255	NA	-0.273727	0.775405	NA
ENSMUSG00000030752	0.342707	0.1862	0.544634	-0.289311	0.276246	0.809966	0.632017	0.0166783	0.690888	0.570252	0.0598914	0.36722	-0.0617655	0.841374	0.975864	-0.227545	0.454955	1	Kdm8		ENSMUSG00000033430	-0.11462	0.270676	0.630312	-0.0485923	0.640612	0.946025	-0.0660277	0.52746	0.998804	0.0506818	0.674062	0.911951	0.116709	0.332893	0.822918	-0.165302	0.168895	1	Terf2ip			ENSMUSG00000006179	0.736612	0.493697	NA	0.257518	0.812422	NA
ENSMUSG00000024056	-2.10787	0.021616	NA	0.0949645	0.906965	NA	-2.20283	0.0166137	0.690888	-2.25645	0.027941	NA	-0.0536205	0.95421	NA	0.148585	0.873304	1	Ndc80		ENSMUSG00000031512	-0.945376	0.341719	NA	-0.286643	0.765926	NA	-0.658734	0.515199	0.998804	0.605391	0.629855	NA	1.26413	0.304621	NA	-1.55077	0.202465	1	Tex29			ENSMUSG00000024124	2.01347	0.351457	NA	1.83866	0.396811	NA
ENSMUSG00000035211	-0.893212	0.0532015	0.309313	-2.09811	2.08313e-05	0.0196064	1.2049	0.0166896	0.690888	-0.829455	0.118428	0.489721	-2.03435	0.000269147	0.0291699	-0.0637578	0.90267	1	Xrra1		ENSMUSG00000046591	-2.26997	0.0898007	NA	-3.29426	0.0253871	NA	1.02429	0.51226	0.998804	-1.86499	0.222144	NA	-2.88927	0.0795058	NA	-0.404986	0.777929	1	Ticrr			ENSMUSG00000049620	-4.15178	0.0400321	NA	-4.06894	0.0441732	NA
ENSMUSG00000091050	-0.145697	0.607803	0.850435	-0.879148	0.0036993	0.203613	0.733451	0.0168621	0.691405	0.00321143	0.992244	0.999223	-0.73024	0.0352494	0.401998	-0.148908	0.648461	1	9330020H09Rik		ENSMUSG00000038028	0.223402	0.175062	0.532182	0.328374	0.0461224	0.480603	-0.104972	0.522862	0.998804	0.0458364	0.808935	0.951902	0.150809	0.426124	0.871352	0.177566	0.349717	1	Tigar			ENSMUSG00000070371	-0.0676605	0.834813	0.944648	-0.130239	0.689817	0.959378
ENSMUSG00000105148	1.43439	0.0390179	NA	-0.256628	0.723926	0.966727	1.69102	0.0168001	0.691405	1.32258	0.100518	NA	-0.36844	0.658158	NA	0.111812	0.891844	1	Gm42700		ENSMUSG00000031639	0.0436236	0.858546	0.954414	0.198669	0.416371	0.882008	-0.155045	0.526441	0.998804	-0.211817	0.451317	0.810127	-0.0567719	0.839853	0.975864	0.255441	0.363222	1	Tlr3			ENSMUSG00000049291	2.59679	0.312434	NA	1.35042	0.606831	NA
ENSMUSG00000108560	1.01526	0.0737981	NA	-0.383813	0.523372	0.915581	1.39907	0.0168757	0.691405	0.808806	0.216381	NA	-0.590262	0.387894	NA	0.206449	0.757469	1	Gm44695		ENSMUSG00000028347	-0.240919	0.0425223	0.281175	-0.165596	0.163269	0.699196	-0.0753227	0.526727	0.998804	-0.284078	0.038221	0.297222	-0.208756	0.127777	0.644701	0.0431592	0.752541	1	Tmeff1			ENSMUSG00000047257	-0.539519	0.730301	NA	-0.142602	0.926626	NA
ENSMUSG00000030532	-0.703067	0.008208	0.123918	-0.0655882	0.804036	0.978977	-0.637479	0.0167749	0.691405	-0.572283	0.0622598	0.374055	0.0651958	0.831025	0.975786	-0.130784	0.668094	1	Hddc3		ENSMUSG00000034324	0.448899	0.366756	0.70527	0.124621	0.802485	0.978977	0.324278	0.514544	0.998804	0.363946	0.526258	0.851325	0.0396678	0.945003	0.99209	0.0849529	0.882523	1	Tmem132c			ENSMUSG00000021966	3.59258	0.222499	NA	2.18469	0.467551	NA
ENSMUSG00000027637	-0.23339	0.0790716	0.371751	0.0856203	0.515313	0.912791	-0.319011	0.0168293	0.691405	-0.241026	0.115226	0.484699	0.077985	0.607659	0.931675	0.00763534	0.959781	1	Rab5if		ENSMUSG00000031953	-0.15786	0.583003	0.838578	-0.349989	0.228416	0.769881	0.192129	0.512127	0.998804	-0.0198456	0.952522	0.99104	-0.211974	0.52805	0.907931	-0.138014	0.676808	1	Tmem170			ENSMUSG00000044139	-0.252165	0.738122	NA	-0.695301	0.365452	0.857647
ENSMUSG00000045917	0.0756152	0.645745	0.865762	0.465943	0.00430098	0.21571	-0.390328	0.0168951	0.691405	-0.00386729	0.983719	0.997922	0.38646	0.0402222	0.424548	0.0794825	0.674649	1	Tmem268		ENSMUSG00000041707	0.720075	0.402299	NA	1.25341	0.140069	NA	-0.533334	0.520171	0.998804	-1.06573	0.255978	NA	-0.532394	0.566483	NA	1.7858	0.0617674	1	Tmem273			ENSMUSG00000034623	-1.08649	0.643303	NA	-0.296869	0.897487	NA
ENSMUSG00000040560	0.215464	0.00469685	0.0940617	0.032999	0.665779	0.954017	0.182465	0.0168277	0.691405	0.234129	0.00784512	0.131935	0.051664	0.55813	0.914448	-0.0186649	0.832251	1	Wdr7		ENSMUSG00000062373	0.0697286	0.624706	0.857131	0.161697	0.256567	0.792838	-0.0919687	0.518941	0.998804	-0.0226969	0.890208	0.974436	0.0692718	0.673505	0.943916	0.0924255	0.573889	1	Tmem65			ENSMUSG00000020323	-1.30572	0.364815	NA	-0.703212	0.616728	NA
ENSMUSG00000065513	0.418825	0.303092	0.659236	-0.590012	0.166495	0.702583	1.00884	0.0169443	0.692401	1.00129	0.0397563	0.302126	-0.00754462	0.988046	0.998585	-0.582467	0.23493	1	Mir26a-1		ENSMUSG00000033808	0.260942	0.00908449	0.130763	0.325668	0.00113533	0.137375	-0.0647262	0.516183	0.998804	0.0668436	0.560968	0.866806	0.13157	0.252608	0.768783	0.194098	0.092259	1	Tmem87a			ENSMUSG00000036030	0.0627591	0.734257	0.903826	0.121711	0.510595	0.912252
ENSMUSG00000031994	0.721046	0.0786691	0.371688	-0.284565	0.508641	0.912212	1.00561	0.0169732	0.692561	0.646078	0.173558	0.570716	-0.359532	0.46544	0.885083	0.0749678	0.876661	1	Adamts8		ENSMUSG00000028328	-0.491739	0.000568545	0.0300242	-0.400243	0.00502818	0.230293	-0.0914959	0.523125	0.998804	-0.71269	1.45159e-05	0.00233692	-0.621194	0.000157134	0.0206794	0.220952	0.17746	1	Tmod1			ENSMUSG00000015711	0.183946	0.259116	0.618848	0.127286	0.436583	0.888261
ENSMUSG00000029836	0.142689	0.156277	0.508115	-0.0991264	0.328254	0.844588	0.241816	0.0170252	0.693664	0.16435	0.157851	0.547881	-0.0774663	0.507949	0.900627	-0.0216601	0.852396	1	Cbx3		ENSMUSG00000010142	0.504383	0.350731	NA	0.1541	0.778229	0.976106	0.350283	0.517567	0.998804	0.591411	0.346807	NA	0.241128	0.703867	NA	-0.0870284	0.890764	1	Tnfrsf13b			ENSMUSG00000021792	-0.211241	0.0412428	0.278189	-0.201836	0.05138	0.49942
ENSMUSG00000034040	0.400166	0.0222948	0.214534	-0.0177528	0.919478	0.9916	0.417919	0.0171523	0.695781	0.111129	0.582043	0.875891	-0.30679	0.129476	0.647066	0.289037	0.152744	1	Galnt17		ENSMUSG00000084880	0.171888	0.572148	0.833248	0.370044	0.222565	0.763405	-0.198156	0.513034	0.998804	0.671534	0.0613746	0.371525	0.86969	0.0151821	0.280345	-0.499646	0.164385	1	Tomm6os			ENSMUSG00000029059	-0.369093	0.0280116	0.237723	-0.373742	0.0264494	0.405006
ENSMUSG00000111341	-0.645774	0.388755	NA	1.0803	0.114079	NA	-1.72608	0.0171372	0.695781	0.0742892	0.934608	NA	1.80037	0.0345818	NA	-0.720063	0.409714	1	Gm47111		ENSMUSG00000031799	0.0698939	0.595789	0.84329	-0.01631	0.901897	0.989604	0.0862039	0.515189	0.998804	0.195431	0.20083	0.604965	0.109227	0.476031	0.889367	-0.125537	0.41086	1	Tpm4			ENSMUSG00000037126	-0.288777	0.0512138	0.303834	-0.268991	0.0693945	0.547019
ENSMUSG00000033707	-0.31204	0.0814733	0.378031	0.115624	0.515016	0.912791	-0.427664	0.0171419	0.695781	0.0101091	0.961295	0.992992	0.437773	0.0344581	0.397994	-0.322149	0.119195	1	Lrrc24		ENSMUSG00000107261	-1.21211	0.576827	NA	0.179014	0.931186	NA	-1.39112	0.522148	0.998804	0.296801	0.909774	NA	1.68793	0.505926	NA	-1.50891	0.551897	1	Trmt112-ps1			ENSMUSG00000023159	1.34338	0.439144	NA	1.21291	0.487272	NA
ENSMUSG00000073413	-1.43631	0.0108137	NA	-0.0816919	0.874943	0.9875	-1.35462	0.0172607	0.699105	-1.33715	0.0366421	NA	0.0174728	0.976808	NA	-0.0991647	0.867853	1	Ly6g6d		ENSMUSG00000035495	0.169206	0.168615	0.523002	0.24817	0.0435015	0.474565	-0.078964	0.51968	0.998804	0.154984	0.275273	0.682018	0.233948	0.0996198	0.597214	0.0142215	0.920391	1	Tstd2			ENSMUSG00000030751	0.0257145	0.814714	0.935875	-0.035944	0.744039	0.96938
ENSMUSG00000060601	-0.180854	0.0599327	0.327772	0.0488553	0.609841	0.93811	-0.22971	0.0172845	0.699105	0.0414412	0.710525	0.925573	0.271151	0.0148561	0.278678	-0.222296	0.0452227	1	Nr1h2		ENSMUSG00000024078	0.101045	0.526535	0.809126	-0.00351813	0.982497	0.998755	0.104563	0.514554	0.998804	0.330704	0.0751076	0.407284	0.226141	0.225318	0.751078	-0.229659	0.216317	1	Ttc27			ENSMUSG00000015671	-0.177738	0.0396484	0.271816	-0.168775	0.051258	0.49942
ENSMUSG00000090263	2.81413	0.116972	NA	-1.5713	0.429312	NA	4.38542	0.0173518	0.699788	0.556379	0.770011	NA	-3.82905	0.0664163	NA	2.25775	0.269255	1	D730045A05Rik		ENSMUSG00000016255	1.27737	0.66153	NA	3.13761	0.266645	NA	-1.86024	0.510159	0.998804	-2.62483	0.411649	NA	-0.764586	0.805947	NA	3.90219	0.222264	1	Tubb1			ENSMUSG00000032301	-0.149229	0.208644	0.571102	-0.122173	0.303614	0.827977
ENSMUSG00000030055	0.396693	0.22821	0.59236	-0.404074	0.233222	0.772782	0.800768	0.0173343	0.699788	0.21542	0.569472	0.869889	-0.585348	0.130611	0.648043	0.181274	0.634117	1	Rab43		ENSMUSG00000033790	0.0640356	0.519476	0.804764	-0.00111725	0.991058	0.999246	0.0651529	0.513804	0.998804	0.087888	0.444245	0.805167	0.0227351	0.843448	0.975914	-0.0238524	0.835403	1	Tubgcp5			ENSMUSG00000021024	-0.138368	0.176239	0.533036	-0.131087	0.200875	0.741248
ENSMUSG00000018930	-0.240875	0.86024	NA	2.76914	0.0242427	NA	-3.01001	0.0174173	0.700396	-0.919371	0.54153	NA	2.09064	0.129995	NA	0.678496	0.64552	1	Ccl4		ENSMUSG00000073838	-0.172489	0.319171	0.669351	-0.06154	0.722117	0.966341	-0.110949	0.523751	0.998804	-0.189781	0.341891	0.734115	-0.0788322	0.692855	0.947431	0.0172923	0.930696	1	Tufm			ENSMUSG00000028837	-0.212297	0.0220312	0.213261	-0.224912	0.0157148	0.343938
ENSMUSG00000059975	0.175831	0.115753	0.441957	-0.0930881	0.41131	0.879129	0.268919	0.0174019	0.700396	0.169641	0.189301	0.590369	-0.0992783	0.446961	0.879245	0.00619017	0.961854	1	Zfp74		ENSMUSG00000084520	2.84855	0.215379	NA	1.38411	0.563053	NA	1.46444	0.517758	0.998804	2.44506	0.363811	NA	0.980616	0.723637	NA	0.403491	0.885498	1	U2			ENSMUSG00000018286	-0.337466	0.00270902	0.0720949	-0.288021	0.0105218	0.291171
ENSMUSG00000110841	-0.441921	0.00030103	0.0219061	-0.149662	0.218895	0.761252	-0.292258	0.0174915	0.702363	-0.221935	0.116827	0.487966	0.0703231	0.618097	0.93396	-0.219985	0.117207	1	Gpx4-ps2		ENSMUSG00000001687	-0.123745	0.158823	0.511875	-0.0662169	0.450914	0.895138	-0.0575284	0.512978	0.998804	-0.148291	0.143532	0.524935	-0.0907628	0.370675	0.84771	0.0245459	0.80852	1	Ubl3			ENSMUSG00000100222	-1.36762	0.592881	NA	-1.86185	0.466685	NA
ENSMUSG00000059994	0.366502	0.775407	NA	-3.21262	0.0342722	NA	3.57912	0.017518	0.702415	-1.78734	0.19916	NA	-5.36646	0.000856201	NA	2.15384	0.125017	1	Fcrl1		ENSMUSG00000029201	0.18044	0.221456	0.58437	0.0842067	0.569837	0.92784	0.0962335	0.515466	0.998804	0.394004	0.0217316	0.222683	0.29777	0.0837526	0.564665	-0.213564	0.213973	1	Ugdh			ENSMUSG00000026750	-0.139122	0.211725	0.574039	-0.119346	0.284615	0.815256
ENSMUSG00000028041	-0.06098	0.501892	0.792834	0.154609	0.0878791	0.581078	-0.215589	0.0176761	0.702671	-0.0584895	0.576876	0.872629	0.157099	0.133263	0.652553	-0.00249049	0.981001	1	Adam15		ENSMUSG00000039512	-0.0101369	0.93151	0.978111	0.0675175	0.567055	0.927484	-0.0776544	0.511551	0.998804	0.00280872	0.98355	0.997811	0.0804631	0.554766	0.912484	-0.0129456	0.924123	1	Uhrf1bp1			ENSMUSG00000028932	0.0291507	0.791175	0.926044	0.00718123	0.948072	0.995898
ENSMUSG00000044056	1.0272	0.0494834	NA	-0.251558	0.65185	0.948824	1.27876	0.0175613	0.702671	-0.205961	0.719616	NA	-1.48472	0.0142017	NA	1.23316	0.0371428	1	Efcab9		ENSMUSG00000006313	-0.394603	0.670585	NA	-1.02393	0.28522	NA	0.629326	0.517379	0.998804	-0.535135	0.614712	NA	-1.16446	0.285277	NA	0.140532	0.893567	1	Upk1a			ENSMUSG00000030603	-0.229806	0.03295	0.255078	-0.176237	0.102084	0.610923
ENSMUSG00000095588	-0.677991	0.0037388	0.0854768	-0.116021	0.61075	0.938179	-0.56197	0.017603	0.702671	-0.29057	0.287259	0.690839	0.2714	0.31124	0.810292	-0.387421	0.144452	1	Gm12350		ENSMUSG00000032612	-0.0208833	0.79538	0.928394	0.0313175	0.697489	0.961657	-0.0522008	0.517954	0.998804	-0.0533887	0.565566	0.867952	-0.0011879	0.989803	0.998667	0.0325054	0.726027	1	Usp4			ENSMUSG00000020708	-0.0669495	0.43763	0.75694	-0.106997	0.215852	0.757915
ENSMUSG00000041921	-0.304385	0.0069269	0.113781	-0.0352388	0.753153	0.971057	-0.269146	0.0176626	0.702671	-0.166772	0.201073	0.605439	0.102374	0.43052	0.872271	-0.137613	0.286973	1	Metap1d		ENSMUSG00000021771	-0.116589	0.0767529	0.369088	-0.0749719	0.255502	0.792246	-0.0416173	0.529835	0.998804	-0.0594655	0.434678	0.798393	-0.0178482	0.814735	0.97103	-0.0571237	0.451387	1	Vdac2			ENSMUSG00000026914	0.166094	0.131478	0.466127	0.196798	0.074115	0.559374
ENSMUSG00000065434	-0.000711939	0.998942	NA	-1.40889	0.0171809	0.348281	1.40818	0.0176685	0.702671	1.37962	0.0438026	NA	-0.0285645	0.968685	NA	-1.38033	0.04309	1	Mir7-1		ENSMUSG00000091631	0.762447	0.740086	NA	-0.78998	0.742594	NA	1.55243	0.511856	0.998804	1.93207	0.484435	NA	0.379642	0.894139	NA	-1.16962	0.675772	1	Vmn2r95			ENSMUSG00000039067	-0.0220961	0.766577	0.917525	-0.00576892	0.938319	0.995855
ENSMUSG00000015829	0.272114	0.000298111	0.0218729	0.0933621	0.215525	0.75776	0.178752	0.0175969	0.702671	0.475451	4.80036e-08	3.46085e-05	0.296699	0.000670634	0.0492298	-0.203337	0.0196761	1	Tnr		ENSMUSG00000037788	0.200532	0.0557426	0.315834	0.133908	0.203601	0.744481	0.0666239	0.525961	0.998804	0.185002	0.126739	0.501228	0.118378	0.330234	0.821418	0.0155305	0.898191	1	Vopp1			ENSMUSG00000029440	-0.166078	0.174672	0.531647	-0.143597	0.241837	0.781319
ENSMUSG00000009075	0.998242	0.0282881	0.238308	-0.0800525	0.860938	0.985065	1.07829	0.0179745	0.709298	0.912734	0.0825485	0.426616	-0.165561	0.753551	0.961386	0.0855081	0.871064	1	Cabp7		ENSMUSG00000041245	0.0173149	0.87797	0.961361	-0.056373	0.617783	0.939881	0.0736878	0.514676	0.998804	0.0763153	0.558145	0.865361	0.00262747	0.983936	0.998051	-0.0590004	0.650481	1	Wnk3			ENSMUSG00000022216	-0.0469258	0.756475	0.912765	-0.0275548	0.855656	0.984043
ENSMUSG00000084426	3.21173	0.098401	NA	-1.47152	0.489114	NA	4.68325	0.0179301	0.709298	2.77326	0.213458	NA	-1.90999	0.424427	NA	0.438472	0.852742	1	Gm25105		ENSMUSG00000018849	0.0221017	0.818626	0.9385	-0.0390618	0.685937	0.959026	0.0611635	0.527178	0.998804	0.00912568	0.934637	0.985874	-0.0520378	0.640587	0.939904	0.012976	0.907071	1	Wwc1			ENSMUSG00000079197	-0.168708	0.453248	0.766132	-0.29597	0.190488	0.729108
ENSMUSG00000111929	-0.658229	0.156646	0.508616	0.433512	0.33098	0.845251	-1.09174	0.0180005	0.709298	-0.800708	0.130617	0.50715	0.291033	0.570721	0.919519	0.142479	0.782525	1	Gm48780		ENSMUSG00000042631	0.535098	0.169355	0.524456	0.289031	0.463512	0.897938	0.246067	0.525787	0.998804	0.130947	0.767412	0.939655	-0.11512	0.79679	0.968694	0.404152	0.367405	1	Xkr7			ENSMUSG00000078652	0.0117796	0.893464	0.966243	0.0489856	0.577882	0.928517
ENSMUSG00000112033	-2.33953	0.0114912	NA	-0.132392	0.871038	NA	-2.20714	0.0178748	0.709298	-2.17308	0.0369724	NA	0.0340614	0.971253	NA	-0.166453	0.859292	1	Gm48808		ENSMUSG00000026469	0.0238423	0.779837	0.922344	0.0779794	0.360686	0.856727	-0.0541371	0.525974	0.998804	0.0673743	0.494107	0.836724	0.121511	0.217557	0.743334	-0.043532	0.658466	1	Xpr1			ENSMUSG00000040850	0.129539	0.0945332	0.403801	0.152698	0.0489919	0.492904
ENSMUSG00000026827	0.400078	0.000250619	0.0197894	0.141447	0.197285	0.737518	0.258631	0.0180147	0.709298	0.379859	0.00262787	0.0684071	0.121228	0.338502	0.826015	0.0202189	0.873101	1	Gpd2		ENSMUSG00000035769	-0.273717	0.278848	0.638733	-0.435885	0.0873789	0.580991	0.162167	0.5294	0.998804	0.0310773	0.915933	0.980728	-0.13109	0.658216	0.942649	-0.304795	0.296426	1	Xylb			ENSMUSG00000032869	-0.116339	0.361344	0.701946	-0.0410755	0.747284	0.970313
ENSMUSG00000030034	-0.502563	3.65366e-05	0.00648247	-0.210663	0.0807752	0.572698	-0.291899	0.0180471	0.709298	-0.281044	0.0464436	0.325812	0.0108556	0.938278	0.990683	-0.221519	0.110212	1	Ino80b		ENSMUSG00000046404	0.160226	0.227242	0.591451	0.073262	0.582467	0.929994	0.0869637	0.513578	0.998804	0.0395199	0.795928	0.947254	-0.0474437	0.756953	0.961433	0.120706	0.429942	1	Yod1			ENSMUSG00000022913	-0.317537	0.165889	0.520467	-0.240814	0.293442	0.822646
ENSMUSG00000017176	-0.255065	0.0203192	0.205698	0.00635866	0.953637	0.996637	-0.261424	0.0179291	0.709298	-0.145368	0.252804	0.661807	0.116056	0.359439	0.841007	-0.109697	0.384668	1	Nt5c3b		ENSMUSG00000049672	0.16765	0.261197	0.621772	0.265257	0.075341	0.561112	-0.0976065	0.512352	0.998804	0.0364034	0.832183	0.958036	0.13401	0.435222	0.873819	0.131247	0.445291	1	Zbtb14			ENSMUSG00000029551	-0.381372	0.101484	0.416617	-0.523419	0.0257726	0.401622
ENSMUSG00000046402	-0.803741	0.0134284	0.163248	-0.0336334	0.917055	0.9916	-0.770107	0.0180314	0.709298	-0.566273	0.131529	0.508633	0.203834	0.585362	0.923722	-0.237468	0.524541	1	Rbp1		ENSMUSG00000056459	0.0724286	0.698437	0.889105	-0.0508397	0.786486	0.976151	0.123268	0.511651	0.998804	0.0566758	0.792884	0.947058	-0.0665925	0.758389	0.961819	0.0157528	0.941788	1	Zbtb25			ENSMUSG00000025429	0.602539	0.558061	NA	0.214524	0.838712	NA
ENSMUSG00000042417	-0.391944	0.393979	0.725402	-1.55989	0.00139841	0.145291	1.16795	0.0181044	0.709546	-0.777722	0.137937	0.517202	-1.94567	0.000397441	0.0372337	0.385777	0.456993	1	Ccno		ENSMUSG00000079605	0.0622089	0.938931	NA	-0.463699	0.576386	NA	0.525908	0.52697	0.998804	0.0158748	0.986474	NA	-0.510033	0.592153	NA	0.0463341	0.960487	1	Zbtb9			ENSMUSG00000056529	0.247873	0.607796	NA	0.21243	0.661453	0.952521
ENSMUSG00000118269	1.64726	0.159731	NA	-1.62755	0.262021	NA	3.27481	0.0180803	0.709546	1.44586	0.285992	NA	-1.82895	0.253856	NA	0.201403	0.887391	1	Gm50195		ENSMUSG00000028389	-0.139173	0.230243	0.594316	-0.213761	0.066986	0.540101	0.0745874	0.526198	0.998804	0.0141497	0.916279	0.980728	-0.0604377	0.654857	0.942411	-0.153323	0.251633	1	Zfp37			ENSMUSG00000074925	0.289272	0.0236952	0.220874	0.262876	0.0399619	0.459112
ENSMUSG00000006958	0.463159	0.150719	0.499268	-0.305174	0.350212	0.854157	0.768333	0.0181461	0.710177	0.152555	0.680744	0.914269	-0.615778	0.100192	0.599328	0.310604	0.403829	1	Chrd		ENSMUSG00000044676	0.190028	0.0440265	0.284618	0.129517	0.170893	0.709837	0.0605109	0.521834	0.998804	0.17409	0.110246	0.4793	0.113579	0.298281	0.801857	0.0159381	0.883855	1	Zfp612			ENSMUSG00000028382	0.10753	0.364501	0.703843	0.092098	0.438253	0.889645
ENSMUSG00000085929	0.106458	0.851977	NA	-1.33856	0.0286743	0.412295	1.44502	0.0182108	0.710707	0.188315	0.775771	NA	-1.2567	0.0714113	NA	-0.081857	0.901441	1	Gm13421		ENSMUSG00000071477	-0.000380312	0.997153	0.99884	0.0674886	0.526816	0.916524	-0.0678689	0.526054	0.998804	-0.107402	0.38089	0.76466	-0.0395328	0.747131	0.960005	0.107021	0.381209	1	Zfp777			ENSMUSG00000029624	-0.476297	0.000725817	0.0350889	-0.540457	0.000133153	0.0420217
ENSMUSG00000031965	-2.74926	0.127518	NA	1.43188	0.366193	NA	-4.18113	0.0181968	0.710707	-0.280279	0.901903	NA	3.90086	0.0637483	NA	-2.46898	0.246928	1	Tbx20		ENSMUSG00000039841	0.284966	0.0274462	0.235932	0.201163	0.120971	0.646969	0.0838029	0.516651	0.998804	0.0971248	0.513505	0.846408	0.0133219	0.928794	0.988671	0.187842	0.207677	1	Zfp800			ENSMUSG00000021466	0.0468247	0.665687	0.875857	-0.0117855	0.913518	0.991276
ENSMUSG00000087067	-1.26819	0.30664	NA	1.56311	0.149265	NA	-2.83131	0.0182552	0.71144	-1.19332	0.396703	NA	1.63798	0.197898	NA	-0.0748714	0.954455	1	Gm11532		ENSMUSG00000024298	0.193734	0.0262198	0.231018	0.248492	0.00436517	0.217381	-0.0547579	0.529588	0.998804	0.0761985	0.448484	0.808048	0.130956	0.192793	0.718122	0.117535	0.242635	1	Zfp871			ENSMUSG00000028681	-1.08331	0.00805188	0.123122	-1.21449	0.00321223	0.19669
ENSMUSG00000010505	0.377548	0.00928708	0.132194	0.0342907	0.814213	0.979096	0.343258	0.0182902	0.711776	0.338642	0.0434232	0.316361	-0.0046157	0.978127	0.997073	0.0389064	0.816935	1	Myt1		ENSMUSG00000092335	-0.252681	0.583071	0.838578	0.0508629	0.911655	0.991164	-0.303544	0.51066	0.998804	0.282547	0.599232	0.882807	0.586091	0.274224	0.785893	-0.535228	0.317175	1	Zfp977			ENSMUSG00000041552	0.0018346	0.991798	0.996727	-0.0762333	0.670068	0.954909
ENSMUSG00000026833	0.448835	0.0942786	0.403439	-0.184209	0.492499	0.907255	0.633044	0.018315	0.711776	0.425145	0.169903	0.565617	-0.207899	0.502293	0.897523	0.0236901	0.939048	1	Olfm1		ENSMUSG00000056300	-2.31481	0.313735	NA	-0.795807	0.722171	NA	-1.519	0.519426	0.998804	-0.280276	0.919923	NA	1.23872	0.651094	NA	-2.03453	0.449033	1	Zfp981			ENSMUSG00000042256	0.577484	0.00444691	0.0927787	0.584196	0.00405973	0.211998
ENSMUSG00000107214	-4.20899	0.00731428	NA	-0.463135	0.730605	NA	-3.74586	0.0184852	0.712409	-3.63937	0.0399567	NA	0.106487	0.946149	NA	-0.569623	0.714221	1	4930500F04Rik		ENSMUSG00000094732	0.357138	0.171303	0.527101	0.194466	0.459895	0.897592	0.162671	0.53329	0.998825	0.0802669	0.788281	0.945433	-0.0824045	0.784064	0.966069	0.276871	0.357132	1	1500015L24Rik			ENSMUSG00000021518	-0.000524109	0.996304	0.99851	-0.00826186	0.941902	0.995855
ENSMUSG00000039358	0.737185	0.0910745	0.396631	-0.315661	0.488142	0.906192	1.05285	0.0184764	0.712409	1.00256	0.0511424	0.341402	-0.0502839	0.924461	0.988456	-0.265377	0.610778	1	Drd5		ENSMUSG00000087380	0.360656	0.0233176	0.219939	0.261586	0.101557	0.610113	0.0990703	0.532514	0.998825	0.397964	0.0308285	0.266527	0.298894	0.106089	0.61231	-0.0373083	0.840347	1	2210408F21Rik			ENSMUSG00000013663	0.187098	0.0238168	0.221434	0.153402	0.0640867	0.535328
ENSMUSG00000040621	0.0398807	0.860706	0.954884	-0.509723	0.0285161	0.412295	0.549604	0.018462	0.712409	0.00873673	0.973417	0.995832	-0.540867	0.0427441	0.436981	0.031144	0.905279	1	Gemin8		ENSMUSG00000114655	-1.91753	0.305815	NA	-0.728481	0.685076	NA	-1.18905	0.532073	0.998825	0.409175	0.860337	NA	1.59823	0.480361	NA	-2.32671	0.298756	1	4631422I05Rik			ENSMUSG00000026730	0.510709	0.136713	0.474543	0.445164	0.196463	0.736599
ENSMUSG00000117254	3.13063	0.00179837	NA	0.828213	0.425985	NA	2.30242	0.0184278	0.712409	6.11014	0.000121381	NA	3.80772	0.0182948	NA	-2.97951	0.0674918	1	Gm34567		ENSMUSG00000036934	-0.0443889	0.795535	0.928394	-0.15205	0.376755	0.86166	0.107661	0.532709	0.998825	-0.133551	0.498551	0.838323	-0.241212	0.223048	0.74925	0.089162	0.650604	1	4921524J17Rik			ENSMUSG00000071489	-2.01229	0.501029	NA	-0.992853	0.7356	NA
ENSMUSG00000038664	0.238163	0.00117992	0.0451857	0.0650945	0.375726	0.861332	0.173068	0.0184713	0.712409	0.0690673	0.415046	0.788316	-0.104001	0.220014	0.744986	0.169095	0.0460589	1	Herc1		ENSMUSG00000104366	1.58044	0.599163	NA	-0.312251	0.919784	NA	1.89269	0.532081	0.998825	1.02842	0.765263	NA	-0.864266	0.806398	NA	0.552015	0.874943	1	4933409D19Rik			ENSMUSG00000034117	0.872368	0.656573	NA	0.131279	0.947826	NA
ENSMUSG00000037957	-0.0599695	0.539309	0.81543	0.170376	0.0797013	0.571956	-0.230345	0.0184846	0.712409	-0.135668	0.22751	0.636305	0.0946777	0.397971	0.861436	0.075698	0.498874	1	Wdr20		ENSMUSG00000072763	0.0687042	0.857632	0.954172	0.305787	0.423215	0.885266	-0.237083	0.535053	0.998825	-0.117549	0.789545	0.945624	0.119534	0.785596	0.966664	0.186253	0.672142	1	5430403G16Rik			ENSMUSG00000015090	-0.489326	0.106361	0.426259	-0.386413	0.202246	0.742969
ENSMUSG00000100594	-1.60781	0.00670188	NA	-0.200765	0.71492	0.9652	-1.40705	0.0189638	0.716047	-1.07448	0.116712	NA	0.332566	0.607672	NA	-0.533331	0.405814	1	2810414N06Rik		ENSMUSG00000087553	-1.89826	0.389817	NA	-0.504964	0.810846	NA	-1.3933	0.534491	0.998825	1.25857	0.64065	NA	2.65187	0.310898	NA	-3.15683	0.222272	1	5730412P04Rik			ENSMUSG00000019464	0.227148	0.542615	0.817151	0.339453	0.362446	0.857014
ENSMUSG00000067028	0.193473	0.125836	0.457289	-0.105582	0.407606	0.875394	0.299055	0.0188116	0.716047	-0.064254	0.65802	0.9049	-0.363309	0.0129055	0.259319	0.257727	0.0761678	1	Cntnap5b		ENSMUSG00000029089	-0.00985111	0.959921	0.986392	0.113303	0.562988	0.926914	-0.123154	0.530436	0.998825	-0.126633	0.574937	0.871718	-0.00347883	0.987701	0.998534	0.116782	0.604448	1	5730480H06Rik			ENSMUSG00000040016	0.265071	0.675217	0.880016	-0.0256006	0.967924	0.997143
ENSMUSG00000025488	-2.74428	0.0370681	0.266897	0.343226	0.789624	0.976643	-3.0875	0.0189463	0.716047	-1.51329	0.319672	0.716973	1.57422	0.292355	0.796305	-1.23099	0.41041	1	Cox8b		ENSMUSG00000092626	-0.60365	0.179037	0.536465	-0.890157	0.0497994	0.495912	0.286506	0.533247	0.998825	-0.896164	0.0815902	0.424322	-1.18267	0.0225641	0.334822	0.292514	0.565635	1	9130230N09Rik			ENSMUSG00000039942	0.533843	0.459572	NA	0.535201	0.459136	0.897544
ENSMUSG00000039253	0.0633507	0.548011	0.820448	0.309743	0.00311264	0.194659	-0.246392	0.0189587	0.716047	-0.00389358	0.974419	0.996043	0.242499	0.0447536	0.443312	0.0672443	0.57906	1	Fn3krp		ENSMUSG00000004360	0.1967	0.0213085	0.210371	0.14367	0.093246	0.592613	0.0530299	0.535093	0.998825	0.206456	0.0365184	0.290994	0.153426	0.120719	0.635496	-0.0097557	0.921354	1	9330159F19Rik			ENSMUSG00000026820	-0.113509	0.510839	0.798297	-0.0628853	0.715865	0.9652
ENSMUSG00000037016	-0.17068	0.360474	0.701663	0.26653	0.14941	0.685753	-0.43721	0.0189632	0.716047	-0.464417	0.029581	0.260495	-0.0272061	0.897849	0.983817	0.293736	0.166256	1	Frem2		ENSMUSG00000113973	0.35318	0.891588	NA	-1.31024	0.626358	NA	1.66342	0.534982	0.998825	-0.412095	0.889079	NA	-2.07552	0.49516	NA	0.765275	0.796252	1	A030014E15Rik			ENSMUSG00000071072	0.100444	0.132172	0.467114	0.0782947	0.242621	0.781669
ENSMUSG00000084671	-3.89198	0.0215452	NA	0.0899556	0.951501	NA	-3.98193	0.0189304	0.716047	-3.89778	0.0398267	NA	0.0841579	0.960689	NA	0.00579768	0.997286	1	Gm26023		ENSMUSG00000006462	1.21053	0.38633	NA	0.345373	0.807348	NA	0.865153	0.534583	0.998825	0.073739	0.962915	NA	-0.791414	0.621437	NA	1.13679	0.479144	1	A530013C23Rik			ENSMUSG00000097487	0.265756	0.5252	0.808547	0.172307	0.681953	0.957755
ENSMUSG00000099179	1.67815	0.229402	NA	-1.9996	0.221015	NA	3.67776	0.0188328	0.716047	1.76756	0.28341	NA	-1.9102	0.302716	NA	-0.089402	0.958368	1	Gm27980		ENSMUSG00000118499	-0.106379	0.852316	0.95134	0.24945	0.660903	0.952521	-0.355829	0.533136	0.998825	0.803851	0.234949	0.643104	1.15968	0.0855427	0.568559	-0.91023	0.177422	1	AC160138.1			ENSMUSG00000040078	0.125665	0.190679	0.548776	0.138291	0.150792	0.686291
ENSMUSG00000114306	-3.77886	0.0140949	NA	-0.147724	0.908915	NA	-3.63113	0.0190176	0.716047	-3.12496	0.0720249	NA	0.506176	0.739381	NA	-0.6539	0.66548	1	Gm3227		ENSMUSG00000032883	-0.101265	0.22825	0.59236	-0.153574	0.0679411	0.542093	0.0523097	0.534705	0.998825	-0.152235	0.116506	0.487239	-0.204545	0.0350904	0.401013	0.0509709	0.598807	1	Acsl3			ENSMUSG00000028036	-0.0683046	0.923146	NA	0.20348	0.772582	0.975495
ENSMUSG00000109570	1.0447	0.198423	NA	-0.978063	0.266667	NA	2.02276	0.0190055	0.716047	0.547239	0.55494	NA	-1.47552	0.135026	NA	0.497457	0.598139	1	Gm44624		ENSMUSG00000024397	-0.0363425	0.885623	0.964622	-0.19444	0.444071	0.89254	0.158098	0.535008	0.998825	0.105689	0.71806	0.928412	-0.0524091	0.858488	0.977027	-0.142031	0.626729	1	Aif1			ENSMUSG00000017969	0.790779	0.398764	NA	0.381671	0.686744	NA
ENSMUSG00000112080	0.432092	0.771175	NA	-3.54216	0.0376269	NA	3.97425	0.0189786	0.716047	-0.749531	0.654084	NA	-4.72378	0.0114978	NA	1.18162	0.482517	1	Gm47595		ENSMUSG00000027712	0.107019	0.502364	0.793448	0.206903	0.194603	0.733521	-0.0998846	0.531234	0.998825	0.105053	0.568606	0.869658	0.204938	0.266	0.780628	0.00196565	0.991488	1	Anxa5			ENSMUSG00000072946	-0.0736102	0.518272	0.804078	-0.0822829	0.470953	0.89965
ENSMUSG00000111098	-2.87985	0.018989	NA	0.00993724	0.992262	NA	-2.88979	0.0189483	0.716047	-3.35438	0.0130004	NA	-0.464592	0.691052	NA	0.47453	0.683766	1	Gm48057		ENSMUSG00000035133	0.139449	0.129876	0.463474	0.0816806	0.375305	0.861332	0.057768	0.530597	0.998825	-0.0902206	0.395582	0.771893	-0.147989	0.163677	0.68296	0.229669	0.0305843	1	Arhgap5			ENSMUSG00000047250	0.0710441	0.740247	0.90649	0.0471983	0.826001	0.980505
ENSMUSG00000021721	0.501911	0.197238	0.556783	-0.426787	0.284614	0.815256	0.928698	0.0190128	0.716047	0.568183	0.208169	0.614373	-0.360515	0.432955	0.873249	-0.0662718	0.883932	1	Htr1a		ENSMUSG00000004285	-0.329293	0.0267085	0.23319	-0.236292	0.111799	0.631925	-0.0930002	0.53299	0.998825	-0.0919359	0.592754	0.880253	0.00106428	0.995059	0.999804	-0.237357	0.166094	1	Atp6v1f			ENSMUSG00000097028	0.462979	0.673518	NA	-0.0639436	0.954696	NA
ENSMUSG00000015354	-0.342937	0.121189	0.450264	0.176283	0.421933	0.884504	-0.51922	0.0189921	0.716047	-0.476364	0.0611914	0.371525	0.0428559	0.865446	0.978577	0.133427	0.597718	1	Pcolce2		ENSMUSG00000029673	0.472681	0.341306	0.68648	0.779742	0.115434	0.637775	-0.307062	0.533038	0.998825	1.22873	0.036326	0.290014	1.53579	0.00874918	0.215125	-0.756045	0.199501	1	Auts2			ENSMUSG00000025946	-0.781921	0.286316	NA	-0.450317	0.535572	NA
ENSMUSG00000055214	-0.0753046	0.584155	0.839454	0.248012	0.0697497	0.548643	-0.323317	0.0186422	0.716047	-0.17285	0.274962	0.682018	0.150467	0.339737	0.826998	0.0975452	0.536333	1	Pld5		ENSMUSG00000086844	-0.685378	0.0012014	0.0457966	-0.551732	0.00903286	0.277834	-0.133646	0.534131	0.998825	-0.791502	0.00112008	0.0405529	-0.657855	0.00670295	0.18476	0.106124	0.657945	1	B230206H07Rik			ENSMUSG00000048776	-0.450682	0.230342	0.59448	-0.343204	0.360641	0.856727
ENSMUSG00000027881	0.102847	0.182409	0.541285	-0.078941	0.308258	0.829789	0.181788	0.0189851	0.716047	0.0222837	0.802211	0.94995	-0.159504	0.0739485	0.534298	0.0805629	0.365076	1	Prpf38b		ENSMUSG00000087221	-0.236421	0.456849	0.768766	-0.0351816	0.911383	0.991164	-0.20124	0.530191	0.998825	0.350269	0.353558	0.742113	0.551509	0.142632	0.66505	-0.586691	0.116492	1	BC037032			ENSMUSG00000022607	-0.0399884	0.640411	0.863324	-0.0193973	0.820841	0.979897
ENSMUSG00000031766	-0.401633	0.382693	0.717247	0.666385	0.134635	0.664837	-1.06802	0.0187628	0.716047	-0.650207	0.215018	0.623174	0.417812	0.414103	0.866232	0.248573	0.630407	1	Slc12a3		ENSMUSG00000002345	-0.206413	0.299393	0.65673	-0.332169	0.0961508	0.594295	0.125756	0.530719	0.998825	-0.0882013	0.701316	0.921297	-0.213957	0.353499	0.83727	-0.118212	0.605917	1	Borcs8			ENSMUSG00000059456	-0.117378	0.465442	0.774327	-0.147773	0.358184	0.856166
ENSMUSG00000030108	-0.309049	0.443921	0.760679	-1.33162	0.00193727	0.167281	1.02257	0.0187836	0.716047	-0.0354877	0.939817	0.987022	-1.05806	0.0316798	0.382039	-0.273562	0.556227	1	Slc6a13		ENSMUSG00000072295	3.03646	0.125127	NA	1.85632	0.365181	NA	1.18014	0.532364	0.998825	-0.506544	0.806394	NA	-1.68668	0.429305	NA	3.543	0.109546	1	C2cd6			ENSMUSG00000038751	-4.53807	0.0457126	NA	-4.45523	0.0498134	NA
ENSMUSG00000062210	-0.591564	0.0240414	0.222217	0.0259361	0.919645	0.9916	-0.6175	0.0190719	0.71712	-0.237318	0.436715	0.800073	0.380182	0.206251	0.732147	-0.354246	0.237185	1	Tnfaip8		ENSMUSG00000029863	0.0452941	0.771163	0.918901	-0.0525103	0.737894	0.968753	0.0978044	0.534242	0.998825	0.0928598	0.606506	0.885978	-0.00494465	0.978243	0.997073	-0.0475657	0.791471	1	Casp2			ENSMUSG00000023972	-0.228897	0.171813	0.527984	-0.320719	0.0568611	0.514874
ENSMUSG00000031772	0.32362	0.129724	0.463474	-0.178485	0.406856	0.875212	0.502105	0.019349	0.720547	0.456571	0.0649444	0.382969	-0.0455345	0.854764	0.976492	-0.13295	0.591611	1	Cntnap4		ENSMUSG00000045790	-0.0278255	0.747512	0.909093	-0.0819412	0.345347	0.852407	0.0541157	0.534964	0.998825	-0.23988	0.0154322	0.190373	-0.293996	0.00309549	0.124284	0.212054	0.031674	1	Ccdc149			ENSMUSG00000026238	-0.224918	0.00782152	0.121666	-0.209649	0.0132675	0.319779
ENSMUSG00000031328	-0.115958	0.238601	0.601913	0.114506	0.243858	0.782273	-0.230464	0.0192565	0.720547	-0.228533	0.0439658	0.318274	0.00193016	0.986411	0.998534	0.112576	0.320265	1	Flna		ENSMUSG00000079502	-0.418393	0.638886	NA	-0.994876	0.274204	NA	0.576483	0.530697	0.998825	0.373722	0.722027	NA	-0.202761	0.849154	NA	-0.792115	0.447177	1	Cfap77			ENSMUSG00000030122	-0.21821	0.0254224	0.227613	-0.168786	0.0838931	0.576722
ENSMUSG00000065907	-3.47146	0.0516868	NA	0.676974	0.664836	NA	-4.14843	0.0193687	0.720547	-0.280281	0.902038	NA	3.86815	0.0665048	NA	-3.19117	0.131607	1	Gm26108		ENSMUSG00000033615	-0.163661	0.224529	0.587803	-0.0799938	0.552742	0.924894	-0.0836676	0.53483	0.998825	-0.189539	0.223108	0.631408	-0.105871	0.496179	0.896109	0.0258772	0.867853	1	Cplx1			ENSMUSG00000029838	-0.223691	0.0160981	0.182268	-0.241274	0.0094725	0.282448
ENSMUSG00000105641	-0.00333772	0.987647	0.995028	-0.520499	0.0181587	0.355393	0.517161	0.0193144	0.720547	0.0895283	0.719965	0.92859	-0.427633	0.0920569	0.582023	-0.092866	0.709265	1	Gm5853		ENSMUSG00000024292	-0.162653	0.548107	0.820448	0.00805942	0.9762	0.997719	-0.170712	0.530433	0.998825	-0.634914	0.039614	0.30142	-0.464202	0.131719	0.650245	0.472261	0.123739	1	Cyp4f14			ENSMUSG00000117310	-0.200065	0.604551	0.848757	-0.030144	0.937599	0.995855
ENSMUSG00000022454	0.333431	0.00519791	0.098255	0.0540144	0.651153	0.948641	0.279416	0.0192515	0.720547	0.458947	0.000873511	0.0352422	0.179531	0.193313	0.718565	-0.125517	0.362924	1	Nell2		ENSMUSG00000025410	-0.0427995	0.501315	0.792374	-0.00280737	0.964854	0.997019	-0.0399922	0.531649	0.998825	0.0177434	0.809478	0.951902	0.0577355	0.433075	0.873249	-0.0605429	0.409455	1	Dctn2			ENSMUSG00000027540	0.190083	0.0595638	0.326616	0.148781	0.141308	0.676493
ENSMUSG00000075410	-1.1542	0.0270732	0.234918	0.0698545	0.890517	0.989583	-1.22405	0.0192999	0.720547	-1.05393	0.07892	0.415445	0.170128	0.771994	0.964933	-0.100273	0.864183	1	Prcd		ENSMUSG00000055065	0.018251	0.786489	0.924868	0.0602544	0.371284	0.860586	-0.0420034	0.533329	0.998825	0.0145514	0.851635	0.962418	0.0565548	0.467352	0.885919	0.00369958	0.962059	1	Ddx17			ENSMUSG00000043733	-0.0367286	0.579328	0.83691	-0.0359754	0.587439	0.93192
ENSMUSG00000021629	0.0440346	0.644491	0.864849	0.267004	0.00495449	0.228587	-0.222969	0.0192261	0.720547	0.0562082	0.610244	0.888356	0.279177	0.0110879	0.238937	-0.0121736	0.911944	1	Slc30a5		ENSMUSG00000034449	-0.455157	0.249225	0.611357	-0.207151	0.598229	0.933741	-0.248006	0.534038	0.998825	-0.432176	0.342206	0.734494	-0.18417	0.684569	0.945409	-0.0229813	0.959272	1	Dhrs11			ENSMUSG00000028771	0.150585	0.232286	0.59648	0.21265	0.0917411	0.591011
ENSMUSG00000044477	-0.240562	0.0071735	0.11605	-0.0302324	0.73457	0.967535	-0.210329	0.0193705	0.720547	-0.134116	0.194866	0.596825	0.0762134	0.46019	0.883679	-0.106446	0.300359	1	Zfand3		ENSMUSG00000028610	0.128821	0.876912	NA	0.641158	0.433359	NA	-0.512336	0.531115	0.998825	0.150552	0.87573	NA	0.662888	0.485863	NA	-0.0217303	0.981997	1	Dmrtb1			ENSMUSG00000034573	0.000178065	0.998837	0.999495	-0.0326562	0.789761	0.976643
ENSMUSG00000050271	-0.331837	0.00392662	0.0872024	-0.0616596	0.590424	0.932344	-0.270178	0.019481	0.723686	-0.1477	0.267513	0.675908	0.122478	0.356295	0.838338	-0.184137	0.163862	1	Prag1		ENSMUSG00000027186	-0.675221	0.527072	NA	-1.36805	0.213107	NA	0.692827	0.535064	0.998825	0.690848	0.591127	NA	-0.00197844	0.998797	NA	-1.36607	0.282187	1	Elf5			ENSMUSG00000026604	0.111186	0.640042	0.86327	-0.0316113	0.894737	0.989604
ENSMUSG00000054944	1.4302	0.0705368	NA	-0.473245	0.573244	NA	1.90345	0.0196375	0.723698	1.80759	0.0543973	NA	-0.0958572	0.922201	NA	-0.377388	0.694502	1	5330416C01Rik		ENSMUSG00000036264	0.20779	0.0633025	0.336837	0.277225	0.0132473	0.319702	-0.0694352	0.534252	0.998825	0.111676	0.386728	0.767255	0.181112	0.160469	0.679398	0.0961135	0.456911	1	Fstl4			ENSMUSG00000026126	-0.589984	0.121107	0.450264	-0.574018	0.132489	0.659957
ENSMUSG00000041870	-0.238029	0.0199801	0.20426	0.00135993	0.989373	0.999246	-0.239389	0.0195406	0.723698	-0.259618	0.0278079	0.254336	-0.0202291	0.863696	0.978078	0.021589	0.854401	1	Ankrd13a		ENSMUSG00000033066	-0.157715	0.298006	0.655464	-0.0630072	0.677577	0.955766	-0.094708	0.532096	0.998825	-0.254956	0.145067	0.527523	-0.160248	0.359724	0.84134	0.0972405	0.5783	1	Gas7			ENSMUSG00000024539	0.127051	0.329271	0.67722	0.0536989	0.681529	0.957682
ENSMUSG00000028289	0.441313	0.0040007	0.0879835	0.0831233	0.588531	0.932091	0.35819	0.0195649	0.723698	0.298836	0.0913297	0.446229	-0.0593545	0.737757	0.958613	0.142478	0.421341	1	Epha7		ENSMUSG00000018415	0.012665	0.907067	0.97001	0.0803922	0.458807	0.897544	-0.0677272	0.53336	0.998825	-0.0399085	0.749766	0.934894	0.0278187	0.824094	0.97372	0.0525735	0.67391	1	Gid4			ENSMUSG00000027843	0.09729	0.828515	0.941633	0.266908	0.551224	0.92445
ENSMUSG00000094604	-0.292253	0.426329	0.750026	-1.1855	0.00178466	0.161357	0.893246	0.0195382	0.723698	0.472284	0.275657	0.682314	-0.420961	0.342582	0.828638	-0.764537	0.0757839	1	Gm25874		ENSMUSG00000071586	0.583322	0.574021	NA	1.21612	0.236334	NA	-0.632798	0.532574	0.998825	-0.678939	0.559304	NA	-0.0461414	0.968085	NA	1.26226	0.282358	1	Gm10337			ENSMUSG00000036057	0.0244569	0.767552	0.918187	0.0175921	0.831887	0.980936
ENSMUSG00000107556	0.53266	0.215948	0.578474	-0.505713	0.261663	0.798435	1.03837	0.0196107	0.723698	0.699607	0.16458	0.55717	-0.338766	0.515253	0.90307	-0.166947	0.742589	1	Gm44237		ENSMUSG00000058073	-0.771526	0.211714	NA	-1.18262	0.0628975	NA	0.411091	0.530677	0.998825	0.502575	0.506647	NA	0.0914837	0.905625	NA	-1.2741	0.084986	1	Gm11189			ENSMUSG00000031506	-1.30364	0.000452929	0.0272044	-1.40213	0.00017502	0.0506857
ENSMUSG00000030214	-3.53354	0.0173763	NA	-0.0494896	0.967963	NA	-3.48405	0.0196316	0.723698	-2.6663	0.115911	NA	0.817753	0.580349	NA	-0.867242	0.555584	1	Plbd1		ENSMUSG00000086680	-0.426583	0.53209	NA	0.00129586	0.998462	NA	-0.427879	0.533752	0.998825	0.807033	0.340857	NA	1.23491	0.14105	NA	-1.23362	0.139582	1	Gm11592			ENSMUSG00000020154	0.273401	0.0101782	0.13983	0.258185	0.0153953	0.342149
ENSMUSG00000102737	0.848805	0.334941	NA	-1.39916	0.153258	NA	2.24797	0.0197207	0.723883	1.09262	0.290599	NA	-1.15535	0.302168	NA	-0.243813	0.816114	1	1700016A09Rik		ENSMUSG00000081254	-0.381401	0.537253	NA	0.00669054	0.991261	0.999246	-0.388091	0.532692	0.998825	-0.650535	0.35572	NA	-0.262444	0.7069	NA	0.269134	0.698374	1	Gm12112			ENSMUSG00000028399	-0.0367741	0.768432	0.91851	0.00661847	0.957743	0.996777
ENSMUSG00000029335	0.39376	0.428456	0.751636	-0.789196	0.121023	0.646969	1.18296	0.0196931	0.723883	1.3262	0.0241982	0.234926	0.143243	0.81079	0.970221	-0.932439	0.113952	1	Bmp3		ENSMUSG00000080772	-0.00324462	0.99107	0.996421	-0.187765	0.523836	0.915757	0.18452	0.533622	0.998825	0.191473	0.572289	0.870695	0.00695277	0.983831	0.998036	-0.194718	0.563923	1	Gm12543			ENSMUSG00000053141	-0.0396086	0.691672	0.886345	-0.094082	0.346656	0.852407
ENSMUSG00000107955	1.00758	1.59764e-05	0.00395405	0.468429	0.0484819	0.490718	0.539146	0.0197141	0.723883	0.426773	0.107492	0.47595	-0.112373	0.675653	0.943916	0.580803	0.0318184	1	Gm44027		ENSMUSG00000081619	0.596599	0.710819	NA	1.5703	0.32152	NA	-0.973702	0.533126	0.998825	1.41431	0.467627	NA	2.38801	0.215127	NA	-0.817708	0.67725	1	Gm13351			ENSMUSG00000053746	-0.200916	0.61489	0.853638	-0.0754375	0.849905	0.98238
ENSMUSG00000104374	1.15374	0.0584629	NA	-0.298565	0.640749	0.946025	1.4523	0.0198109	0.725276	1.9219	0.00966342	NA	0.469594	0.54069	NA	-0.768158	0.309972	1	Gm37517		ENSMUSG00000082036	-0.105538	0.907219	NA	-0.698691	0.458497	NA	0.593153	0.53291	0.998825	-0.205512	0.843173	NA	-0.798665	0.455908	NA	0.0999739	0.922738	1	Gm13724			ENSMUSG00000027832	-1.58113	0.455925	NA	-1.21898	0.560591	NA
ENSMUSG00000030706	-0.167737	0.0861747	0.386728	-0.400149	5.20603e-05	0.0316124	0.232412	0.0197861	0.725276	-0.079922	0.479664	0.827802	-0.312334	0.00617445	0.179321	-0.087815	0.434366	1	Mrpl48		ENSMUSG00000082740	-1.5701	0.198986	NA	-0.786928	0.505983	NA	-0.783169	0.531811	0.998825	-1.21122	0.388671	NA	-0.42805	0.75489	NA	-0.358879	0.789384	1	Gm14127			ENSMUSG00000028580	0.0399224	0.677066	0.880324	0.0812836	0.396708	0.871954
ENSMUSG00000109735	0.46921	0.632212	NA	-2.11368	0.0582638	NA	2.58289	0.0199162	0.725738	0.489306	0.666567	NA	-2.09358	0.095212	NA	-0.0200967	0.985961	1	Gm45667		ENSMUSG00000083913	3.81366	0.180145	NA	2.0649	0.479971	NA	1.74876	0.533558	0.998825	3.79485	0.252825	NA	2.04609	0.545621	NA	0	1	1	Gm14219			ENSMUSG00000020594	0.115674	0.124753	0.454849	0.0870218	0.248584	0.786446
ENSMUSG00000032889	1.22174	0.0147002	NA	0.0426408	0.935942	0.995799	1.1791	0.0198625	0.725738	1.64656	0.00686268	NA	0.467461	0.460763	NA	-0.424821	0.499687	1	Gm6685		ENSMUSG00000086931	0.529416	0.114578	0.4399	0.319999	0.346395	0.852407	0.209417	0.530013	0.998825	0.149585	0.694597	0.919832	-0.0598315	0.876441	0.980127	0.379831	0.32583	1	Gm14532			ENSMUSG00000041360	-0.0397578	0.696475	0.888511	-0.0431644	0.672556	0.954909
ENSMUSG00000061863	-2.62838	0.057574	NA	0.564933	0.606266	NA	-3.19331	0.0199279	0.725738	-0.525799	0.767623	NA	2.66751	0.0884697	NA	-2.10258	0.182339	1	Gm6822		ENSMUSG00000085828	-0.179237	0.482736	0.782747	-0.0193417	0.939489	0.995855	-0.159895	0.533481	0.998825	0.129085	0.664361	0.907299	0.288981	0.330574	0.82158	-0.308322	0.297233	1	Gm15612			ENSMUSG00000029507	-0.172471	0.470884	0.776394	-0.206061	0.390141	0.86683
ENSMUSG00000051499	0.268562	0.237344	0.600861	-0.272413	0.243496	0.782273	0.540975	0.019877	0.725738	0.793992	0.00343042	0.0809151	0.253018	0.360371	0.841585	-0.52543	0.053754	1	Zfp786		ENSMUSG00000087336	-0.380393	0.187351	0.545794	-0.566674	0.0530685	0.502617	0.18628	0.533542	0.998825	-0.220575	0.509337	0.84497	-0.406856	0.228848	0.752587	-0.159818	0.626812	1	Gm15860			ENSMUSG00000032103	0.141189	0.524434	0.80819	0.0201291	0.92812	0.994079
ENSMUSG00000033022	-0.206069	0.251345	0.613453	0.211444	0.236095	0.775185	-0.417512	0.0200912	0.728474	-0.106205	0.609083	0.887925	0.311307	0.131973	0.650914	-0.0998636	0.628997	1	Cdo1		ENSMUSG00000113336	-0.55661	0.706771	NA	-1.54554	0.319714	NA	0.988925	0.530719	0.998825	1.18502	0.520381	NA	0.196095	0.917938	NA	-1.74163	0.339382	1	Gm16497			ENSMUSG00000057541	0.138789	0.282019	0.641407	0.0753628	0.560725	0.926685
ENSMUSG00000095276	1.91584	0.222686	NA	-1.97324	0.266683	NA	3.88909	0.020108	0.728474	-1.42298	0.38285	NA	-5.31207	0.00368693	NA	3.33883	0.0545104	1	Gfy		ENSMUSG00000111478	-1.07752	0.744761	NA	-3.18848	0.342653	NA	2.11096	0.534856	0.998825	2.29818	0.559864	NA	0	1	NA	-3.37571	0.387467	1	Gm18251			ENSMUSG00000051557	0.0062178	0.973714	0.991229	-0.0922394	0.626631	0.943004
ENSMUSG00000061080	0.249969	0.0108501	0.145563	0.0217524	0.824716	0.980181	0.228216	0.0200956	0.728474	0.327427	0.00387108	0.0872151	0.0992108	0.381782	0.854808	-0.0774584	0.494526	1	Lsamp		ENSMUSG00000092495	0.155034	0.855532	NA	-0.381092	0.659564	NA	0.536126	0.535123	0.998825	0.798279	0.42718	NA	0.262152	0.79656	NA	-0.643245	0.52253	1	Gm20405			ENSMUSG00000044950	0.0127809	0.902031	0.967934	0.0696576	0.50249	0.909776
ENSMUSG00000057363	-0.236848	0.0188535	0.196499	-0.00146786	0.988347	0.999246	-0.23538	0.0200986	0.728474	-0.125549	0.281668	0.687259	0.109831	0.345021	0.830417	-0.111299	0.337143	1	Uxs1		ENSMUSG00000092604	-0.38467	0.786027	NA	0.488837	0.724079	NA	-0.873507	0.534785	0.998825	0.345685	0.837114	NA	1.21919	0.46116	NA	-0.730355	0.66047	1	Gm20508			ENSMUSG00000042515	0.0873099	0.699933	0.88958	-0.0489932	0.829681	0.980695
ENSMUSG00000084314	-1.79299	0.0100256	NA	-0.155369	0.800762	NA	-1.63762	0.0201631	0.729521	-0.883358	0.280995	NA	0.754263	0.315877	NA	-0.909632	0.221489	1	Rps15a-ps3		ENSMUSG00000084607	0.182759	0.866941	NA	-0.517961	0.644215	NA	0.70072	0.531417	0.998825	-0.326009	0.792822	NA	-1.02673	0.418236	NA	0.508768	0.682313	1	Gm22208			ENSMUSG00000021411	-0.246205	0.553743	0.823044	-0.156488	0.706574	0.963871
ENSMUSG00000020377	-1.25527	0.00950858	0.133847	-0.125423	0.789728	0.976643	-1.12984	0.0202369	0.731238	-0.6456	0.250915	0.661175	0.484243	0.379089	0.852462	-0.609666	0.266172	1	Ltc4s		ENSMUSG00000077338	-1.33391	0.573139	NA	0.146553	0.949479	NA	-1.48046	0.53252	0.998825	-3.63906	0.158038	NA	-2.1586	0.393143	NA	2.30515	0.361023	1	Gm23294			ENSMUSG00000020674	-0.166183	0.323358	0.672719	-0.0989552	0.556515	0.926225
ENSMUSG00000015396	-0.139924	0.710433	0.89442	-1.02943	0.00712758	0.256538	0.889505	0.0203797	0.733576	0.121957	0.779924	0.944068	-0.767548	0.0820489	0.560583	-0.261881	0.547735	1	Cd83		ENSMUSG00000065115	1.85829	0.224083	NA	2.67163	0.0726287	NA	-0.813334	0.531361	0.998825	-0.992098	0.497985	NA	-0.178764	0.899951	NA	2.85039	0.0810705	1	Gm23298			ENSMUSG00000033885	0.123018	0.360043	0.701628	0.0969117	0.471669	0.89997
ENSMUSG00000056895	-0.403259	0.0376143	0.267737	0.0481443	0.801898	0.978977	-0.451403	0.0204007	0.733576	-0.37764	0.0910597	0.44594	0.0737629	0.739329	0.958749	-0.0256186	0.907743	1	Hist3h2ba		ENSMUSG00000089213	0.328129	0.73201	NA	-0.287867	0.774206	NA	0.615996	0.534797	0.998825	0.624513	0.583648	NA	0.00851756	0.99423	NA	-0.296384	0.796464	1	Gm23388			ENSMUSG00000029499	-0.417936	0.150499	0.498915	-0.427836	0.142834	0.677979
ENSMUSG00000074805	-2.89623	0.101376	NA	1.11605	0.475121	NA	-4.01228	0.0203979	0.733576	-4.06097	0.0354384	NA	-0.0486903	0.977737	NA	1.16474	0.513408	1	Il1bos		ENSMUSG00000089352	0.451787	0.69315	NA	-0.28471	0.811378	NA	0.736496	0.531466	0.998825	0.717615	0.595589	NA	-0.0188811	0.989185	NA	-0.265828	0.845711	1	Gm25489			ENSMUSG00000000876	-0.291496	0.0914427	0.397634	-0.191038	0.268227	0.800555
ENSMUSG00000026305	0.0735823	0.387204	0.720398	-0.125155	0.143874	0.678195	0.198737	0.0204072	0.733576	0.32294	0.00110152	0.0401439	0.124202	0.211596	0.738203	-0.249358	0.0116912	1	Lrrfip1		ENSMUSG00000065906	-0.373902	0.417885	NA	-0.671462	0.153212	0.689036	0.29756	0.53379	0.998825	-0.0250545	0.962934	NA	-0.322615	0.554954	NA	-0.348847	0.511966	1	Gm26107			ENSMUSG00000043587	-0.29921	0.14338	0.4863	-0.323989	0.114319	0.636667
ENSMUSG00000024975	0.06628	0.42484	0.74848	-0.127339	0.12714	0.656053	0.193619	0.0204723	0.734965	0.142628	0.137676	0.516853	-0.0509912	0.597004	0.927385	-0.0763481	0.426531	1	Pdcd4		ENSMUSG00000098720	1.59529	0.151501	NA	0.924507	0.416054	NA	0.670779	0.531522	0.998825	1.08625	0.389088	NA	0.415472	0.74604	NA	0.509034	0.699041	1	Gm27239			ENSMUSG00000026520	-0.292941	0.0508503	0.302853	-0.295535	0.0496283	0.495751
ENSMUSG00000004626	-0.20501	0.20262	0.563369	0.16789	0.295551	0.823485	-0.3729	0.0205016	0.73507	-0.0210591	0.909882	0.979083	0.351841	0.0581495	0.492675	-0.183951	0.321837	1	Stxbp2		ENSMUSG00000098874	2.00614	0.117	NA	1.24363	0.338985	NA	0.762509	0.534901	0.998825	2.89436	0.072981	NA	2.13185	0.19114	NA	-0.888221	0.59474	1	Gm27960			ENSMUSG00000022571	-0.523419	0.0207503	0.207962	-0.474241	0.0363231	0.444569
ENSMUSG00000037621	-0.699387	0.152725	0.502277	0.42844	0.367615	0.858155	-1.12783	0.0205442	0.735119	-1.38167	0.01257	0.172055	-0.253843	0.639342	0.939356	0.682283	0.209466	1	Atoh8		ENSMUSG00000101028	-0.505134	0.829888	NA	0.940382	0.680458	NA	-1.44552	0.533668	0.998825	1.28716	0.651901	NA	2.73268	0.328681	NA	-1.7923	0.525286	1	Gm28723			ENSMUSG00000041671	0.135675	0.319867	0.669746	0.05469	0.690069	0.959378
ENSMUSG00000026701	-0.370564	0.000271361	0.0206409	-0.134207	0.186579	0.725073	-0.236357	0.0205559	0.735119	-0.39073	0.000873079	0.0352422	-0.154373	0.187978	0.712778	0.0201661	0.863162	1	Prdx6		ENSMUSG00000110388	-0.118594	0.904507	NA	0.490655	0.611095	NA	-0.609249	0.532775	0.998825	-2.18881	0.0397973	NA	-1.57956	0.129825	NA	2.07021	0.0494773	1	Gm30329			ENSMUSG00000062078	-0.120976	0.255366	0.615835	-0.0759505	0.475198	0.900736
ENSMUSG00000105072	1.82693	0.258888	NA	-2.19745	0.227743	NA	4.02438	0.0205951	0.735479	-1.05807	0.539462	NA	-5.08245	0.00800965	NA	2.885	0.110676	1	Gm44335		ENSMUSG00000112925	1.12472	0.0704185	NA	0.751775	0.236906	NA	0.372947	0.532287	0.998825	0.170889	0.800239	NA	-0.202058	0.769064	NA	0.953833	0.178867	1	Gm31763			ENSMUSG00000024084	-0.168241	0.44758	0.762756	-0.205607	0.354668	0.854867
ENSMUSG00000038775	-0.213311	0.414525	0.740901	0.38797	0.129858	0.657538	-0.601281	0.0206189	0.735479	0.368151	0.236398	0.64399	0.969432	0.00156208	0.0841057	-0.581462	0.0589835	1	Vill		ENSMUSG00000113259	-3.16343	0.245259	NA	-1.41551	0.600153	NA	-1.74792	0.533771	0.998825	-1.56294	0.628888	NA	0.184979	0.954123	NA	-1.60049	0.610267	1	Gm35190			ENSMUSG00000030407	-0.139683	0.528829	0.810297	-0.179394	0.419768	0.884198
ENSMUSG00000018774	-0.3124	0.0808038	0.377034	0.102733	0.561606	0.926814	-0.415133	0.0206652	0.73565	-0.355786	0.0837736	0.427952	0.0593467	0.771196	0.964767	0.0433864	0.831295	1	Cd68		ENSMUSG00000104149	0.477119	0.289826	0.647064	0.195236	0.66808	0.954675	0.281883	0.531789	0.998825	0.0488747	0.924314	0.983065	-0.233008	0.653137	0.942411	0.428244	0.408774	1	Gm37138			ENSMUSG00000058400	-1.54554	0.0242965	NA	-1.59542	0.0208334	0.375725
ENSMUSG00000084094	0.0919894	0.76441	0.91632	-0.653649	0.042321	0.469723	0.745639	0.0206943	0.73565	-0.199543	0.568028	0.869315	-0.945182	0.00916716	0.220624	0.291533	0.403741	1	Gm13961		ENSMUSG00000102176	-1.50461	0.377166	NA	-0.418809	0.792767	NA	-1.08581	0.5327	0.998825	-2.2124	0.240905	NA	-1.1266	0.52868	NA	0.70779	0.686312	1	Gm37871			ENSMUSG00000006673	0.0859122	0.341613	0.686706	0.0579159	0.521884	0.914916
ENSMUSG00000036196	-0.197973	0.43979	0.758228	-0.82691	0.00205246	0.1702	0.628937	0.0207031	0.73565	0.220379	0.466504	0.820376	-0.408558	0.191603	0.718053	-0.418352	0.162323	1	Slc26a8		ENSMUSG00000104745	0.70527	0.145953	NA	0.406207	0.408664	0.876466	0.299063	0.533848	0.998825	0.814854	0.151163	NA	0.515791	0.368279	NA	-0.109584	0.84936	1	Gm43073			ENSMUSG00000070331	1.51358	0.432437	NA	2.31857	0.221916	NA
ENSMUSG00000097268	0.245064	0.563809	0.828012	-0.761674	0.0808987	0.573142	1.00674	0.0207671	0.736979	-0.269624	0.578795	0.874589	-1.27636	0.0100757	0.230132	0.514689	0.290125	1	Gm26805		ENSMUSG00000104801	0.567312	0.769542	NA	1.7306	0.360858	NA	-1.16329	0.532612	0.998825	-1.27194	0.55036	NA	-0.108657	0.958563	NA	1.83926	0.393594	1	Gm43834			ENSMUSG00000019863	0.219509	0.265688	0.625979	0.218726	0.268144	0.800446
ENSMUSG00000032656	0.334152	0.326492	0.675134	-0.469139	0.179868	0.720083	0.803291	0.0210003	0.737535	0.755829	0.0590341	0.365535	-0.0474615	0.907448	0.985674	-0.421677	0.294045	1	43893		ENSMUSG00000108143	2.01986	0.0115884	NA	1.55541	0.0550061	NA	0.464448	0.533799	0.998825	1.11672	0.206962	NA	0.652276	0.465825	NA	0.903138	0.336489	1	Gm44414			ENSMUSG00000033684	-0.0623748	0.611886	0.852116	-0.0955855	0.438776	0.890026
ENSMUSG00000022262	0.623644	0.111562	0.436816	-0.286662	0.469812	0.898754	0.910306	0.021066	0.737535	0.236855	0.599425	0.882807	-0.673452	0.138868	0.660967	0.386789	0.39288	1	Dnah5		ENSMUSG00000109422	0.301212	0.539176	0.815417	0.60288	0.216588	0.758186	-0.301667	0.534269	0.998825	-0.120498	0.829562	0.957858	0.181169	0.745196	0.959754	0.421711	0.452996	1	Gm45174			ENSMUSG00000002825	-0.1731	0.473407	0.778773	-0.135395	0.575363	0.928478
ENSMUSG00000086995	0.823975	0.345473	NA	-1.2726	0.164051	0.700926	2.09657	0.0208378	0.737535	-0.0964648	0.922967	NA	-2.19304	0.033888	NA	0.920439	0.359356	1	Gm13544		ENSMUSG00000093686	0.330339	0.453426	0.766233	0.599571	0.170632	0.709837	-0.269233	0.534693	0.998825	-0.87945	0.0704754	0.395206	-0.610218	0.206871	0.733447	1.20979	0.0134961	1	Gm4705			ENSMUSG00000022704	-0.0517577	0.740356	0.906556	-0.0773828	0.621317	0.941435
ENSMUSG00000103343	0.645781	0.127873	0.461114	-0.357961	0.417845	0.883437	1.00374	0.0210199	0.737535	0.737114	0.136053	0.514369	-0.266628	0.600933	0.928865	-0.0913335	0.855215	1	Gm37052		ENSMUSG00000048087	0.546643	0.270577	0.630308	0.852357	0.0845614	0.577034	-0.305715	0.532148	0.998825	0.331878	0.561053	0.866806	0.637593	0.26266	0.777337	0.214765	0.708812	1	Gm4737			ENSMUSG00000034194	-0.184468	0.334452	0.681312	-0.176127	0.357404	0.855939
ENSMUSG00000103999	-0.87962	0.501143	NA	1.96837	0.0789594	NA	-2.84799	0.0209551	0.737535	-1.00553	0.493835	NA	1.84246	0.158272	NA	0.125911	0.927094	1	Gm38026		ENSMUSG00000113708	0.632805	0.354876	NA	0.207043	0.765725	NA	0.425762	0.533529	0.998825	1.53558	0.0672657	NA	1.10982	0.190638	NA	-0.902776	0.287158	1	Gm47584			ENSMUSG00000025184	-0.0254795	0.810491	0.934195	-0.0065198	0.951168	0.996358
ENSMUSG00000051116	-0.505762	0.162807	0.516683	0.326639	0.349674	0.853947	-0.832401	0.0209966	0.737535	-0.740178	0.071762	0.39903	0.0922228	0.817461	0.971928	0.234416	0.558942	1	Gm8121		ENSMUSG00000112601	0.171182	0.273746	0.633621	0.268365	0.0861348	0.579433	-0.0971829	0.53402	0.998825	-0.135356	0.451852	0.81019	-0.0381735	0.831948	0.975864	0.306539	0.0885803	1	Gm47590			ENSMUSG00000056211	0.0535665	0.541395	0.816277	0.0290551	0.740543	0.969165
ENSMUSG00000046240	-0.157512	0.127445	0.460212	0.0811094	0.431762	0.886809	-0.238622	0.0210747	0.737535	-0.20225	0.0897806	0.442826	0.0363715	0.760007	0.962311	0.0447379	0.706881	1	Hepacam		ENSMUSG00000111626	1.25364	0.0794534	NA	0.816605	0.258092	0.795014	0.437038	0.533422	0.998825	0.627305	0.440227	NA	0.190267	0.816334	NA	0.626338	0.450688	1	Gm48738			ENSMUSG00000025404	0.203103	0.00543066	0.100826	0.199998	0.00621097	0.249819
ENSMUSG00000041426	0.0584088	0.669172	0.87717	-0.262698	0.0585122	0.520244	0.321107	0.0210006	0.737535	0.103593	0.512591	0.846243	-0.217514	0.174203	0.698243	-0.0451845	0.774848	1	Hibch		ENSMUSG00000115546	-0.391245	0.540646	NA	0.0110659	0.986008	NA	-0.402311	0.531914	0.998825	0.27008	0.722403	NA	0.672391	0.371969	NA	-0.661325	0.377644	1	Gm49077			ENSMUSG00000035781	-0.0938856	0.480238	0.781789	-0.0453727	0.733021	0.967535
ENSMUSG00000059852	0.653882	0.414542	0.740901	-1.23876	0.132476	0.659957	1.89265	0.0210025	0.737535	0.584797	0.527631	0.851526	-1.30785	0.166362	0.686714	0.0690853	0.94071	1	Kcng2		ENSMUSG00000062365	0.69128	0.474997	NA	1.26609	0.182356	NA	-0.574807	0.531266	0.998825	-0.218768	0.837006	NA	0.356038	0.73377	NA	0.910049	0.404006	1	Gm4968			ENSMUSG00000020671	0.0427716	0.549631	0.820931	0.0575673	0.42111	0.884311
ENSMUSG00000034739	-5.90446	0.024656	0.224684	0.169843	0.94761	0.995855	-6.0743	0.0208125	0.737535	-4.81676	0.111104	0.480528	1.25754	0.673622	0.943916	-1.0877	0.715635	1	Mfrp		ENSMUSG00000108331	0.602055	0.775483	NA	-0.760164	0.730355	NA	1.36222	0.532802	0.998825	3.35993	0.197749	NA	1.99771	0.457003	NA	-2.75787	0.293762	1	Gm5322			ENSMUSG00000004771	0.0792002	0.355771	0.697988	0.0979408	0.254088	0.791716
ENSMUSG00000022682	0.152445	0.0935861	0.402241	-0.0588568	0.520799	0.914336	0.211302	0.0210388	0.737535	0.113496	0.279481	0.685068	-0.097806	0.354304	0.837651	0.0389492	0.710717	1	Rrn3		ENSMUSG00000072660	-1.71379	0.268475	NA	-0.740259	0.624271	NA	-0.973534	0.535006	0.998825	3.29775	0.116309	NA	4.27128	0.0393036	NA	-5.01154	0.0148341	1	Gm6288			ENSMUSG00000095690	0.0246172	0.901016	0.967721	0.119206	0.546822	0.922924
ENSMUSG00000054135	0.446934	0.167013	0.521547	-0.314622	0.346435	0.852407	0.761556	0.0213043	0.738316	0.35536	0.341115	0.733356	-0.406196	0.288419	0.79411	0.0915745	0.807741	1	A430110L20Rik		ENSMUSG00000104623	-0.364727	0.437905	NA	-0.0672165	0.884944	0.989	-0.297511	0.532017	0.998825	-1.18021	0.0236104	NA	-0.882698	0.0873477	NA	0.815481	0.110448	1	Gm6394			ENSMUSG00000087434	-1.53843	0.299392	NA	-2.47674	0.114122	NA
ENSMUSG00000031734	0.721456	0.280787	NA	-0.861311	0.213754	0.756116	1.58277	0.0212487	0.738316	0.763932	0.324388	NA	-0.818836	0.303538	NA	-0.0424754	0.956583	1	Irx3		ENSMUSG00000107856	-2.01498	0.383688	NA	-3.53851	0.129335	NA	1.52353	0.534375	0.998825	0.749019	0.791746	NA	-0.774506	0.786026	NA	-2.764	0.312118	1	Gm7838			ENSMUSG00000023460	0.0325769	0.688646	0.884886	0.0526212	0.517949	0.913172
ENSMUSG00000020542	1.23383	0.219993	NA	-1.38721	0.235702	NA	2.62105	0.0211663	0.738316	0.924295	0.423227	NA	-1.69675	0.191661	NA	0.309539	0.794171	1	Myocd		ENSMUSG00000104360	-0.212599	0.738639	NA	0.183798	0.770847	0.974738	-0.396397	0.534041	0.998825	0.401963	0.593701	NA	0.79836	0.286003	NA	-0.614562	0.411331	1	Gm8762			ENSMUSG00000027935	-0.222172	0.446725	0.762631	-0.0429858	0.882506	0.988512
ENSMUSG00000020181	0.329468	0.000137662	0.0146263	0.130252	0.132995	0.660555	0.199216	0.0212628	0.738316	0.411799	3.82898e-05	0.00447128	0.212582	0.0339575	0.39404	-0.0823307	0.411205	1	Nav3		ENSMUSG00000080818	-1.0136	0.533661	NA	0.00543697	0.9972	NA	-1.01904	0.534135	0.998825	-0.37716	0.843938	NA	0.641881	0.728502	NA	-0.636444	0.729388	1	Gm9434			ENSMUSG00000026878	0.0911321	0.154743	0.50547	0.0863871	0.177958	0.717526
ENSMUSG00000022176	-0.355566	0.0787984	0.371688	0.110498	0.583697	0.930907	-0.466063	0.0213051	0.738316	-0.756657	0.00114705	0.0409924	-0.290594	0.21062	0.737913	0.401091	0.0838664	1	Rem2		ENSMUSG00000116580	0.447485	0.588093	NA	-0.0697021	0.933686	NA	0.517187	0.534179	0.998825	0.61408	0.522966	NA	0.0968936	0.920529	NA	-0.166596	0.863115	1	Gm9525			ENSMUSG00000021062	-0.232632	0.0898397	0.394002	-0.203961	0.137073	0.668066
ENSMUSG00000042596	1.02647	0.404888	NA	-2.17897	0.121779	NA	3.20544	0.021248	0.738316	5.52236	0.00222955	NA	2.31692	0.230013	NA	-4.49589	0.0134427	1	Tfap2d		ENSMUSG00000021298	0.062622	0.980179	NA	-1.5579	0.547791	NA	1.62052	0.532349	0.998825	-0.23864	0.934115	NA	-1.85916	0.528429	NA	0.301262	0.916795	1	Gpr132			ENSMUSG00000073639	0.131496	0.123175	0.452479	0.0796502	0.351654	0.854471
ENSMUSG00000037843	-0.288241	0.0366793	0.265597	0.0298517	0.828338	0.980695	-0.318092	0.0212924	0.738316	-0.0459466	0.773412	0.941771	0.272146	0.0876351	0.571989	-0.242294	0.127981	1	Vstm2l		ENSMUSG00000030074	-0.51053	0.490469	NA	-0.0450348	0.950846	0.996311	-0.465495	0.532268	0.998825	-1.24245	0.136891	NA	-0.776956	0.347244	NA	0.731921	0.373313	1	Gxylt2			ENSMUSG00000029923	-0.70138	0.81686	NA	-1.66258	0.589785	NA
ENSMUSG00000066357	0.10807	0.616148	0.853638	-0.389516	0.0714776	0.554386	0.497586	0.0213096	0.738316	0.569916	0.0223787	0.226408	0.0723304	0.772335	0.964933	-0.461846	0.0641935	1	Wdr6		ENSMUSG00000037260	0.0793862	0.485515	0.782821	0.00830472	0.942027	0.995855	0.0710815	0.533957	0.998825	0.0806041	0.539844	0.858432	0.00952259	0.942405	0.991307	-0.00121787	0.992605	1	Hgsnat			ENSMUSG00000020149	0.0795851	0.25486	0.615387	0.120204	0.0857198	0.578606
ENSMUSG00000087620	0.406747	0.00333014	0.0804145	0.0881304	0.52621	0.916455	0.318617	0.0216174	0.745363	0.343623	0.0317634	0.270706	0.0250067	0.876144	0.980127	0.0631237	0.69377	1	5330434G04Rik		ENSMUSG00000091383	-0.14686	0.901992	0.967934	0.601601	0.613605	0.938898	-0.748461	0.53005	0.998825	5.98551	0.000205206	0.0131409	6.73397	2.92893e-05	0.00703877	-6.13237	0.000142094	0.1786	Hist1h2al			ENSMUSG00000020132	0.183469	0.0431325	0.281806	0.236048	0.00930003	0.281906
ENSMUSG00000003546	-0.273615	0.0228638	0.217515	0.00434189	0.97099	0.997143	-0.277957	0.0215636	0.745363	-0.224327	0.105912	0.474145	0.0536298	0.697592	0.949476	-0.0492879	0.719772	1	Klc4		ENSMUSG00000034997	-0.135194	0.552636	0.822539	-0.278142	0.223257	0.764108	0.142948	0.532558	0.998825	-0.0399752	0.879248	0.970719	-0.182923	0.487948	0.892749	-0.0952189	0.716849	1	Htr2a			ENSMUSG00000034789	-0.0630475	0.548491	0.820485	-0.0505185	0.631372	0.943776
ENSMUSG00000097767	0.464003	0.129274	0.462886	-0.238736	0.435464	0.88811	0.702739	0.0216572	0.745363	0.539562	0.126672	0.501228	-0.163177	0.644345	0.940141	-0.0755592	0.830672	1	Miat		ENSMUSG00000041380	0.174568	0.351185	0.69456	0.29178	0.119117	0.643816	-0.117213	0.531173	0.998825	0.72792	0.000794893	0.0335392	0.845132	9.81449e-05	0.0150705	-0.553352	0.0107835	1	Htr2c			ENSMUSG00000079657	0.0130675	0.951602	0.984416	-0.108256	0.616358	0.939351
ENSMUSG00000064409	-2.15454	0.00294115	NA	-0.459404	0.47556	NA	-1.69513	0.0216182	0.745363	-1.3381	0.109996	NA	0.357036	0.642257	NA	-0.81644	0.279939	1	n-R5s40		ENSMUSG00000056899	-0.099577	0.775292	0.920313	-0.318964	0.364519	0.857175	0.219387	0.534852	0.998825	-0.137115	0.733113	0.929738	-0.356502	0.378309	0.852116	0.0375377	0.92534	1	Immp2l			ENSMUSG00000093565	0.0672857	0.880504	0.962143	0.228253	0.60914	0.93811
ENSMUSG00000042613	-0.150459	0.180003	0.537609	0.107644	0.335666	0.848117	-0.258102	0.0216739	0.745363	-0.0730633	0.573244	0.871028	0.185039	0.152575	0.673335	-0.0773952	0.549107	1	Pbxip1		ENSMUSG00000020640	0.190917	0.019537	0.200928	0.139819	0.0876788	0.580991	0.0510987	0.532229	0.998825	0.115079	0.222627	0.630828	0.06398	0.498191	0.896167	0.0758388	0.421827	1	Itsn2			ENSMUSG00000029128	0.0926184	0.30915	0.662401	0.12761	0.161759	0.697871
ENSMUSG00000040813	-0.272278	0.0123738	0.156351	-0.0210604	0.845897	0.981825	-0.251217	0.0216715	0.745363	-0.303781	0.0153788	0.189899	-0.0525637	0.673935	0.943916	0.0315032	0.800144	1	Tex264		ENSMUSG00000051256	0.0137617	0.937553	0.979641	-0.0974975	0.581428	0.929593	0.111259	0.530622	0.998825	0.259097	0.206108	0.612277	0.147838	0.472865	0.888285	-0.245336	0.230088	1	Jagn1			ENSMUSG00000022159	0.168314	0.257849	0.618264	0.106582	0.47475	0.900695
ENSMUSG00000011884	-0.296083	0.0568667	0.319216	0.0612227	0.692697	0.960521	-0.357305	0.0217574	0.745466	-0.199469	0.266725	0.675878	0.157836	0.378204	0.852089	-0.0966135	0.589179	1	Gltp		ENSMUSG00000035165	-1.59442	0.542667	NA	-3.29322	0.21424	NA	1.6988	0.534766	0.998825	1.88606	0.551743	NA	0	1	NA	-3.48047	0.260907	1	Kcne3			ENSMUSG00000030643	-0.00766161	0.934657	0.979049	0.0260085	0.780932	0.976151
ENSMUSG00000091665	-1.12475	0.0595452	NA	0.24354	0.661506	0.952521	-1.36829	0.0217157	0.745466	-1.93261	0.00343336	NA	-0.564328	0.36575	NA	0.807868	0.19596	1	Gm17101		ENSMUSG00000007670	-0.0196717	0.800496	0.930668	0.0287271	0.712242	0.964727	-0.0483988	0.535117	0.998825	-0.0456754	0.611154	0.88859	0.00272337	0.975825	0.996938	0.0260037	0.771907	1	Khsrp			ENSMUSG00000027739	0.125118	0.360561	0.701683	0.132557	0.33366	0.847166
ENSMUSG00000028063	-0.00537887	0.966644	0.98834	-0.304423	0.0191479	0.362583	0.299044	0.0217339	0.745466	0.172909	0.246765	0.655697	-0.126135	0.40174	0.862599	-0.178288	0.231403	1	Lmna		ENSMUSG00000040102	0.153984	0.270682	0.630312	0.241566	0.0839463	0.576722	-0.0875819	0.530583	0.998825	0.292124	0.071783	0.39903	0.379706	0.0192558	0.313241	-0.13814	0.394833	1	Klhl42			ENSMUSG00000020732	0.184202	0.780268	0.922468	-0.0867536	0.895546	0.989604
ENSMUSG00000099722	1.61221	0.374222	NA	-2.89255	0.149604	NA	4.50477	0.0218209	0.74672	4.69204	0.0432752	NA	0	1	NA	-3.07982	0.191568	1	Gm29154		ENSMUSG00000116305	0.382972	0.0291315	0.241832	0.273821	0.121117	0.646969	0.109151	0.532971	0.998825	0.409142	0.0444805	0.319673	0.29999	0.142502	0.66505	-0.0261696	0.898401	1	Lncppara			ENSMUSG00000030559	1.70248	0.156392	NA	1.79537	0.13492	NA
ENSMUSG00000006651	-0.213189	0.0119751	0.154006	-0.0186803	0.825704	0.980505	-0.194508	0.0218953	0.748072	0.0369921	0.705795	0.923498	0.231501	0.0181408	0.308208	-0.250181	0.0106551	1	Aplp1		ENSMUSG00000022801	0.0731333	0.361976	0.702351	0.0228304	0.776554	0.975812	0.0503029	0.532097	0.998825	0.164208	0.0770486	0.411444	0.113905	0.220961	0.746277	-0.0910746	0.326471	1	Lrch3			ENSMUSG00000031202	0.166532	0.165592	0.520167	0.154198	0.200236	0.74045
ENSMUSG00000110630	-0.188403	0.715381	0.896429	0.975963	0.0526127	0.501967	-1.16437	0.0219949	0.748072	-0.241568	0.684562	0.915494	0.922797	0.113629	0.623058	0.0531651	0.928266	1	K230015D01Rik		ENSMUSG00000037151	-0.0731018	0.678741	0.881078	0.0376827	0.830832	0.980698	-0.110784	0.531493	0.998825	-0.0701523	0.730587	0.929552	0.0406322	0.841844	0.975864	-0.00294946	0.988416	1	Lrrc20			ENSMUSG00000003411	-0.271411	0.119017	0.447437	-0.321873	0.0650876	0.536791
ENSMUSG00000056476	0.16664	0.0503998	0.301759	-0.0291048	0.733443	0.967535	0.195745	0.0219229	0.748072	0.257887	0.00886157	0.142524	0.062142	0.529304	0.908264	-0.0912469	0.354612	1	Med12l		ENSMUSG00000031224	-0.112791	0.693688	0.887557	-0.294919	0.307631	0.82969	0.182128	0.531475	0.998825	0.553556	0.103597	0.470155	0.371428	0.277978	0.788193	-0.666347	0.0489438	1	Magee2			ENSMUSG00000036104	0.074204	0.365539	0.704565	0.033526	0.683073	0.958179
ENSMUSG00000027584	0.132876	0.480382	0.781789	-0.301637	0.111851	0.631925	0.434513	0.0219759	0.748072	0.377976	0.0835365	0.427429	-0.0565368	0.796871	0.968694	-0.2451	0.261865	1	Oprl1		ENSMUSG00000038732	-0.247619	0.311827	0.664269	-0.0935883	0.70175	0.962108	-0.154031	0.531909	0.998825	-0.418935	0.136144	0.514369	-0.264904	0.345339	0.830637	0.171316	0.53967	1	Mboat1			ENSMUSG00000064181	-0.0181801	0.882788	0.963369	-0.0009897	0.993605	0.999348
ENSMUSG00000030043	-0.308397	0.073922	0.362726	0.0874921	0.610266	0.93811	-0.395889	0.021995	0.748072	-0.426403	0.0317903	0.270706	-0.0305139	0.877405	0.980127	0.118006	0.550313	1	Tacr1		ENSMUSG00000068117	0.178058	0.557721	0.825726	0.367811	0.2246	0.765363	-0.189754	0.5303	0.998825	0.613349	0.0861334	0.433727	0.803103	0.0243433	0.343834	-0.435291	0.223797	1	Mei1			ENSMUSG00000025730	-0.104659	0.47543	0.779994	-0.0612331	0.676516	0.955591
ENSMUSG00000031762	-0.644305	6.99526e-05	0.00966628	-0.272287	0.092018	0.591286	-0.372017	0.022102	0.749423	-0.70915	0.000146469	0.0104238	-0.337133	0.0705079	0.522838	0.0648457	0.727291	1	Mt2		ENSMUSG00000077869	0.606128	0.599243	NA	-0.12638	0.915284	NA	0.732508	0.531211	0.998825	4.51193	0.00834395	NA	3.77942	0.0292867	NA	-3.9058	0.0233969	1	Mir344e			ENSMUSG00000089687	-0.664201	0.388074	NA	-0.562614	0.464482	0.898128
ENSMUSG00000027091	0.216572	0.00813281	0.123279	0.028895	0.724911	0.967233	0.187677	0.0221156	0.749423	0.190617	0.0437175	0.317295	0.00294039	0.975245	0.996938	0.0259546	0.783806	1	Zc3h15		ENSMUSG00000076121	-0.574839	0.713945	NA	-1.64819	0.328559	NA	1.07335	0.533165	0.998825	1.98263	0.338954	NA	0.909273	0.674437	NA	-2.55746	0.210869	1	Mir687			ENSMUSG00000064147	1.53772	0.371381	NA	0.533368	0.76066	NA
ENSMUSG00000045251	0.19523	0.459015	0.770307	-0.422355	0.118302	0.643169	0.617585	0.0220847	0.749423	0.281659	0.357186	0.745298	-0.335925	0.281219	0.790931	-0.0864292	0.777899	1	Zfp688		ENSMUSG00000070527	-0.643292	0.409712	NA	-0.153655	0.842182	0.981536	-0.489636	0.533289	0.998825	-0.11824	0.896669	NA	0.371396	0.680896	NA	-0.525051	0.558851	1	Mkrn3			ENSMUSG00000019478	-0.125012	0.300871	0.657322	-0.10888	0.368448	0.858482
ENSMUSG00000099759	-1.17624	0.107471	NA	0.48107	0.489049	0.906774	-1.65731	0.0226191	0.750109	-1.1637	0.163723	NA	0.493605	0.539686	NA	-0.0125356	0.987626	1	1700030C10Rik		ENSMUSG00000022370	-0.382327	0.0164043	0.182978	-0.281567	0.0770476	0.564525	-0.10076	0.530651	0.998825	-0.223943	0.224123	0.632878	-0.123183	0.503567	0.897863	-0.158384	0.386658	1	Mrpl13			ENSMUSG00000053291	0.0934097	0.767131	0.91779	0.055262	0.861235	0.985286
ENSMUSG00000027605	0.223636	0.174364	0.531253	-0.15341	0.354476	0.854867	0.377046	0.0226854	0.750109	0.108106	0.569171	0.869889	-0.26894	0.158684	0.678438	0.115529	0.543344	1	Acss2		ENSMUSG00000036564	-0.127788	0.0495258	0.30093	-0.0871824	0.180306	0.720766	-0.0406058	0.532834	0.998825	-0.257551	0.000604745	0.0272497	-0.216945	0.00387007	0.139862	0.129762	0.0838819	1	Ndrg4			ENSMUSG00000017831	0.0829624	0.399545	0.729171	0.0982317	0.31904	0.836318
ENSMUSG00000026918	0.076612	0.300492	0.657322	-0.0930907	0.210945	0.754382	0.169703	0.0226889	0.750109	0.184107	0.0317203	0.270706	0.0144038	0.867106	0.979001	-0.107495	0.209522	1	Brd3		ENSMUSG00000037601	-0.0576096	0.656993	0.871274	-0.139128	0.28541	0.815629	0.0815188	0.532891	0.998825	0.111121	0.460087	0.816822	0.029602	0.844442	0.975914	-0.16873	0.260667	1	Nme1			ENSMUSG00000032549	-0.0712957	0.450557	0.764311	-0.0911512	0.334856	0.847439
ENSMUSG00000026676	0.218372	0.648575	0.866893	-0.903119	0.0658269	0.538901	1.12149	0.0221685	0.750109	0.547587	0.325874	0.721256	-0.573904	0.311897	0.810517	-0.329215	0.555155	1	Ccdc3		ENSMUSG00000019297	-0.00410143	0.981534	0.993635	-0.115663	0.517083	0.912907	0.111561	0.533772	0.998825	0.299457	0.148941	0.533509	0.187896	0.367767	0.845914	-0.303558	0.142202	1	Nop9			ENSMUSG00000079477	-0.130004	0.0729571	0.360159	-0.0885759	0.222048	0.762617
ENSMUSG00000028926	0.509113	0.0379109	0.268532	-0.049784	0.839345	0.981536	0.558897	0.0227533	0.750109	0.434992	0.12456	0.49854	-0.123905	0.662049	0.943686	0.0741212	0.793648	1	Cdk14		ENSMUSG00000038084	0.0326764	0.620063	0.855022	-0.00840355	0.898678	0.989604	0.04108	0.533981	0.998825	-0.0884794	0.244372	0.653554	-0.129559	0.0885765	0.572326	0.121156	0.110703	1	Opa1			ENSMUSG00000111686	0.288502	0.232116	0.596215	0.165554	0.494502	0.907618
ENSMUSG00000025815	0.428627	0.0121896	0.155561	0.0353523	0.838782	0.981536	0.393275	0.0222793	0.750109	0.241554	0.219103	0.627033	-0.151721	0.445738	0.878418	0.187073	0.34486	1	Dhtkd1		ENSMUSG00000062372	-0.527683	0.121714	0.450908	-0.315792	0.354199	0.854867	-0.211892	0.534727	0.998825	-0.53357	0.175213	0.573731	-0.321678	0.413648	0.866232	0.00588667	0.988055	1	Otof			ENSMUSG00000079316	-0.148666	0.286675	0.644672	-0.220312	0.115853	0.638602
ENSMUSG00000028540	-0.521561	0.0156045	0.178821	-0.0257251	0.903398	0.989604	-0.495836	0.0225045	0.750109	-0.485113	0.0505327	0.338833	0.0107231	0.965067	0.995103	-0.0364482	0.880971	1	Dph2		ENSMUSG00000104063	-0.023722	0.854559	0.952451	0.0568891	0.660237	0.952434	-0.0806111	0.534663	0.998825	-0.25802	0.0823257	0.426069	-0.177408	0.232265	0.754442	0.234297	0.113772	1	Pcdhgb7			ENSMUSG00000082464	0.579901	0.754857	NA	1.41972	0.429321	NA
ENSMUSG00000029672	0.34753	7.34203e-05	0.00998432	0.147567	0.0945721	0.592613	0.199963	0.0227178	0.750109	0.405904	6.49955e-05	0.0060638	0.205941	0.0438258	0.441195	-0.0583737	0.567353	1	Fam3c		ENSMUSG00000082016	-0.365289	0.292647	0.649523	-0.1454	0.673842	0.955145	-0.219889	0.530543	0.998825	-0.167015	0.678108	0.91351	0.0528745	0.89509	0.98294	-0.198274	0.618301	1	Pgam1-ps2			ENSMUSG00000025340	-0.0695199	0.505329	0.794931	-0.0648762	0.535027	0.918885
ENSMUSG00000029781	-0.236923	0.108246	0.429822	0.0999076	0.496058	0.907642	-0.336831	0.0226352	0.750109	-0.303015	0.0744901	0.40578	0.0338159	0.841635	0.975864	0.0660917	0.69579	1	Fkbp9		ENSMUSG00000028023	1.75928	0.251612	NA	0.806785	0.600846	0.935034	0.952491	0.532724	0.998825	1.68947	0.341269	NA	0.736981	0.679153	NA	0.0698038	0.968866	1	Pitx2			ENSMUSG00000042229	0.0741019	0.62934	0.859471	0.112039	0.466161	0.89841
ENSMUSG00000020251	1.11491	0.285513	NA	-1.37875	0.211374	NA	2.49366	0.0223346	0.750109	0.952329	0.429593	NA	-1.54133	0.220241	NA	0.162582	0.893659	1	Glt8d2		ENSMUSG00000052496	0.35886	0.497302	NA	0.0275186	0.958969	0.996777	0.331342	0.533023	0.998825	1.1113	0.0794495	NA	0.779962	0.22208	NA	-0.752444	0.237112	1	Pkdrej			ENSMUSG00000015087	-0.12634	0.13187	0.466811	-0.124141	0.138971	0.671803
ENSMUSG00000065299	1.45286	0.00530915	NA	0.267932	0.621355	0.941435	1.18493	0.0225365	0.750109	0.882623	0.135157	NA	-0.30231	0.619953	NA	0.570242	0.350736	1	Gm23138		ENSMUSG00000031783	-0.159026	0.235275	0.599761	-0.0754019	0.573583	0.927898	-0.0836238	0.534534	0.998825	-0.025128	0.871246	0.968622	0.0584958	0.705941	0.95137	-0.133898	0.386031	1	Polr2c			ENSMUSG00000001847	0.076062	0.227056	0.591151	0.0805135	0.201438	0.741775
ENSMUSG00000105009	-1.22024	0.18562	NA	0.847906	0.316579	NA	-2.06814	0.022734	0.750109	-0.924376	0.383696	NA	1.14377	0.251046	NA	-0.295861	0.769397	1	Gm42774		ENSMUSG00000038582	-0.0724566	0.441363	0.759042	-0.0134865	0.886092	0.989195	-0.0589701	0.532219	0.998825	-0.182803	0.0918237	0.44759	-0.123833	0.253574	0.769398	0.110347	0.307824	1	Pptc7			ENSMUSG00000018012	-0.336561	0.228173	0.59236	-0.247451	0.375514	0.861332
ENSMUSG00000022564	-0.141914	0.038151	0.268569	0.0143318	0.834038	0.981449	-0.156246	0.0226698	0.750109	-0.166952	0.0345552	0.2831	-0.010706	0.892133	0.982029	0.0250378	0.750848	1	Grina		ENSMUSG00000090470	-2.71973	0.311128	NA	-1.00217	0.70688	NA	-1.71756	0.533701	0.998825	-3.59411	0.236183	NA	-1.87655	0.533839	NA	0.874381	0.766783	1	Prr23a3			ENSMUSG00000023015	0.203412	0.258664	0.618571	0.242437	0.178839	0.718208
ENSMUSG00000022790	-0.14998	0.229622	0.593452	0.135613	0.276592	0.809984	-0.285593	0.0222197	0.750109	-0.32016	0.0260961	0.246006	-0.0345671	0.809946	0.969954	0.17018	0.236255	1	Igsf11		ENSMUSG00000057729	-0.321704	0.665037	NA	0.139962	0.84901	0.981982	-0.461666	0.534947	0.998825	-0.621392	0.46426	NA	-0.159726	0.849582	NA	0.299688	0.721672	1	Prtn3			ENSMUSG00000020372	-0.117784	0.331852	0.678966	-0.175338	0.149186	0.685753
ENSMUSG00000039672	-4.32474	0.0254008	0.227613	0.0854927	0.963847	0.997019	-4.41023	0.022654	0.750109	-3.47772	0.117703	0.488917	0.932514	0.668925	0.943805	-0.847021	0.697684	1	Kcne2		ENSMUSG00000033059	-0.152162	0.0720176	0.357937	-0.0994632	0.239795	0.778908	-0.0526989	0.534728	0.998825	-0.176643	0.0702682	0.394444	-0.123944	0.204166	0.730101	0.0244808	0.801438	1	Pygb			ENSMUSG00000074704	0.278697	0.648143	NA	-0.0346937	0.955268	0.996637
ENSMUSG00000021693	0.25985	0.00467522	0.0938282	0.049759	0.589761	0.932254	0.210091	0.0225265	0.750109	0.222437	0.0360415	0.288855	0.0123463	0.90768	0.985686	0.0374127	0.724803	1	Kif2a		ENSMUSG00000032604	-0.0581206	0.615338	0.853638	0.0139528	0.904007	0.989604	-0.0720734	0.534766	0.998825	0.106024	0.429089	0.794926	0.178098	0.184149	0.70839	-0.164145	0.219632	1	Qars			ENSMUSG00000027323	-0.524852	0.467422	NA	-0.721722	0.322201	0.838765
ENSMUSG00000038244	0.436734	0.00938086	0.132725	0.0528367	0.753731	0.971057	0.383898	0.0224811	0.750109	0.456103	0.0188557	0.206612	0.072205	0.710441	0.951814	-0.0193683	0.920635	1	Mical2		ENSMUSG00000048271	-0.0130674	0.852142	0.951295	0.0309838	0.658686	0.951503	-0.0440512	0.530605	0.998825	-0.17163	0.0336095	0.27931	-0.127579	0.114373	0.623915	0.158563	0.0493918	1	Rbm33			ENSMUSG00000059060	0.383463	0.680193	NA	-0.0516926	0.956192	NA
ENSMUSG00000021759	-0.155861	0.40711	0.734932	0.271623	0.145268	0.6804	-0.427484	0.0227743	0.750109	-0.2029	0.348884	0.739063	0.224585	0.296853	0.800596	0.0470384	0.827242	1	Plpp1		ENSMUSG00000032026	-0.206884	0.088498	0.391222	-0.131171	0.280192	0.812535	-0.075713	0.53511	0.998825	-0.0679277	0.628714	0.894661	0.00778528	0.955808	0.993974	-0.138956	0.320773	1	Rexo2			ENSMUSG00000007646	-0.165985	0.744339	0.908481	-0.0641473	0.899654	0.989604
ENSMUSG00000055723	0.796306	0.0229607	0.21806	-0.00708989	0.984129	0.998909	0.803396	0.0224616	0.750109	1.14784	0.00518526	0.102972	0.344441	0.407641	0.863461	-0.351531	0.396307	1	Rras2		ENSMUSG00000052087	-0.6992	0.00623917	0.109026	-0.859316	0.000795105	0.110867	0.160116	0.533881	0.998825	-0.781825	0.00799123	0.13331	-0.941941	0.00141867	0.0787891	0.0826255	0.778458	1	Rgs14			ENSMUSG00000018841	-0.159062	0.312767	0.664997	-0.137713	0.382976	0.865258
ENSMUSG00000002846	0.0342513	0.797118	0.929196	-0.274335	0.0419024	0.467558	0.308586	0.0223947	0.750109	0.183111	0.236386	0.64399	-0.125475	0.421309	0.870166	-0.14886	0.334966	1	Timmdc1		ENSMUSG00000115512	-0.180796	0.931495	NA	1.09537	0.585665	NA	-1.27616	0.531823	0.998825	-0.934821	0.689807	NA	0.341344	0.879862	NA	0.754025	0.7446	1	Rpl17-ps7			ENSMUSG00000030166	-0.140168	0.263073	0.624164	-0.200983	0.110208	0.627542
ENSMUSG00000040843	0.17997	0.115201	0.440838	-0.0829575	0.471834	0.89997	0.262928	0.0223834	0.750109	0.249438	0.0594841	0.36691	-0.0134901	0.919368	0.988165	-0.0694673	0.600097	1	Tiprl		ENSMUSG00000066543	-0.230463	0.635108	NA	-0.543616	0.271516	0.805773	0.313153	0.53133	0.998825	0.140236	0.805278	NA	-0.172916	0.764158	NA	-0.370699	0.510783	1	Rpl17-ps9			ENSMUSG00000028702	0.13132	0.792406	0.926733	0.142533	0.775638	0.975761
ENSMUSG00000044976	-4.85174	0.0618155	NA	1.05816	0.664248	NA	-5.9099	0.0226879	0.750109	-3.92059	0.186614	NA	1.98931	0.48205	NA	-0.931155	0.742448	1	Wdr72		ENSMUSG00000060419	-0.509801	0.0216578	0.212259	-0.370525	0.0946418	0.592613	-0.139275	0.535124	0.998825	-0.370614	0.148367	0.532904	-0.231338	0.366441	0.845007	-0.139187	0.583566	1	Rps16-ps2			ENSMUSG00000040661	0.123456	0.108911	0.431224	0.135204	0.0798197	0.571956
ENSMUSG00000034265	-0.0960493	0.379628	0.714527	0.153038	0.160492	0.695627	-0.249088	0.0227838	0.750109	0.0548727	0.664534	0.90738	0.303961	0.0160951	0.287985	-0.150922	0.231871	1	Zdhhc14		ENSMUSG00000026584	-0.164105	0.127762	0.461114	-0.232531	0.0317016	0.427799	0.0684255	0.530324	0.998825	-0.167815	0.176837	0.576661	-0.236241	0.058133	0.492675	0.00371013	0.976045	1	Scyl3			ENSMUSG00000024824	-1.32452	0.445715	NA	-0.365926	0.824404	NA
ENSMUSG00000049421	0.261811	0.00403614	0.0884233	0.0534347	0.560443	0.926685	0.208376	0.0226773	0.750109	0.226933	0.0309796	0.267136	0.018557	0.860798	0.977855	0.0348777	0.740927	1	Zfp260		ENSMUSG00000058076	-0.159445	0.0945432	0.403801	-0.0998512	0.295373	0.823485	-0.0595934	0.534999	0.998825	-0.18149	0.0987619	0.4611	-0.121897	0.267724	0.782273	0.0220454	0.840271	1	Sdhc			ENSMUSG00000029576	-0.14706	0.376379	0.712456	-0.0750926	0.651549	0.948698
ENSMUSG00000011148	-0.389817	0.0136726	0.164766	-0.0286805	0.855304	0.983942	-0.361136	0.0228212	0.750221	-0.226022	0.216288	0.62503	0.135114	0.458087	0.883253	-0.163795	0.367122	1	Adssl1		ENSMUSG00000027854	0.10342	0.242424	0.604782	0.158533	0.0733476	0.558395	-0.0551129	0.533755	0.998825	-0.0506749	0.618421	0.891952	0.00443802	0.965224	0.995103	0.154095	0.129763	1	Sike1			ENSMUSG00000042498	-0.916494	0.539605	NA	-1.53023	0.320621	NA
ENSMUSG00000102937	0.783441	0.0387984	0.269864	-0.0882689	0.82064	0.979891	0.87171	0.0228412	0.750221	0.437773	0.313776	0.712939	-0.433937	0.327852	0.819482	0.345668	0.432289	1	Gm38116		ENSMUSG00000007034	-1.12268	0.499978	NA	-0.0851514	0.958054	NA	-1.03753	0.535124	0.998825	2.98674	0.172988	NA	4.02427	0.0621535	NA	-4.10942	0.056071	1	Slc44a4			ENSMUSG00000027509	0.112575	0.354244	0.696889	0.100662	0.408888	0.876741
ENSMUSG00000035173	0.2099	0.0185135	0.194418	0.00648362	0.942275	0.995855	0.203417	0.0229036	0.750498	0.155379	0.130971	0.507303	-0.0480373	0.641727	0.939904	0.054521	0.596548	1	Ccdc186		ENSMUSG00000032398	-0.225909	0.246271	0.607959	-0.103933	0.593387	0.932616	-0.121976	0.533872	0.998825	-0.293246	0.191151	0.592234	-0.17127	0.444863	0.878418	0.0673369	0.762785	1	Snapc5			ENSMUSG00000061311	0.664679	0.55246	NA	0.702902	0.530203	NA
ENSMUSG00000038725	0.864679	0.07536	NA	-0.281054	0.589247	0.932091	1.14573	0.0228988	0.750498	-0.238152	0.654499	NA	-1.38389	0.0140824	NA	1.10283	0.0442577	1	Pkhd1l1		ENSMUSG00000096956	-0.385826	0.353801	0.696553	-0.12371	0.764227	0.97339	-0.262115	0.534084	0.998825	-0.281282	0.558436	0.865377	-0.0191663	0.967985	0.995398	-0.104544	0.824976	1	Snhg18			ENSMUSG00000022246	0.0701519	0.776863	0.921125	0.106785	0.666437	0.954257
ENSMUSG00000104672	0.560554	0.0883368	0.391123	-0.201961	0.553202	0.925041	0.762516	0.0229947	0.751821	1.29931	0.00119221	0.0417953	0.536797	0.191056	0.717616	-0.738759	0.0683384	1	Gm43665		ENSMUSG00000066196	-0.110252	0.907256	NA	-0.7053	0.460673	0.897692	0.595048	0.534663	0.998825	-0.327333	0.76385	NA	-0.922381	0.400858	NA	0.217081	0.841783	1	Spag8			ENSMUSG00000043518	0.176439	0.392075	0.723985	0.300137	0.144908	0.679817
ENSMUSG00000042249	0.327675	0.112654	0.437189	-0.142737	0.490685	0.906774	0.470412	0.0229981	0.751821	0.275039	0.248872	0.658705	-0.195373	0.413653	0.866232	0.0526361	0.825461	1	Grk3		ENSMUSG00000024215	0.598366	0.434458	NA	0.120153	0.877513	NA	0.478213	0.533474	0.998825	0.409407	0.642075	NA	-0.0688065	0.938585	NA	0.188959	0.832047	1	Spdef			ENSMUSG00000037110	0.0708752	0.486523	0.783274	0.0742526	0.466438	0.898416
ENSMUSG00000068105	0.418932	0.501914	NA	1.77605	0.00332157	0.196896	-1.35712	0.0230639	0.753087	1.33094	0.0846356	NA	2.68806	0.000380639	NA	-0.912006	0.240948	1	Tnfrsf13c		ENSMUSG00000057342	-0.0846781	0.602643	0.847369	0.0167121	0.918122	0.9916	-0.10139	0.534836	0.998825	0.239827	0.206005	0.612277	0.341217	0.0718693	0.526386	-0.324505	0.0859195	1	Sphk2			ENSMUSG00000027652	0.157024	0.00942238	0.133199	0.17027	0.00491129	0.228587
ENSMUSG00000087018	-0.911026	0.214598	NA	0.720068	0.278136	NA	-1.63109	0.0232854	0.754927	-2.16614	0.00607506	NA	-0.535042	0.460357	NA	1.25511	0.0897644	1	2900072N19Rik		ENSMUSG00000025049	0.120376	0.599113	0.844986	0.262444	0.250938	0.789392	-0.142067	0.534254	0.998825	0.0764796	0.772222	0.94134	0.218547	0.40752	0.863461	0.0438968	0.868049	1	Taf5			ENSMUSG00000038831	0.113266	0.0971727	0.407619	0.145443	0.0333607	0.435138
ENSMUSG00000049676	0.530632	0.252518	NA	-0.557014	0.25108	0.789392	1.08765	0.0233677	0.754927	4.39321	6.65288e-07	NA	3.30556	0.000222169	NA	-3.86258	1.32655e-05	0.0478342	Catsperg1		ENSMUSG00000047347	-0.46899	0.617167	NA	0.11868	0.897236	NA	-0.58767	0.532166	0.998825	0.166631	0.880926	NA	0.754301	0.491366	NA	-0.635621	0.561239	1	Tdg-ps			ENSMUSG00000001240	0.231498	0.441841	0.759387	0.0877913	0.771308	0.974738
ENSMUSG00000039809	0.587433	0.107567	0.428145	-0.240751	0.509745	0.912252	0.828184	0.0233172	0.754927	0.430888	0.306653	0.707221	-0.397296	0.346055	0.831394	0.156545	0.71038	1	Gabbr2		ENSMUSG00000007613	0.0904708	0.46533	0.774327	0.168304	0.174425	0.714069	-0.0778328	0.530154	0.998825	0.131667	0.358104	0.745531	0.2095	0.143699	0.665421	-0.0411962	0.773626	1	Tgfbr1			ENSMUSG00000029430	-0.192724	0.0490151	0.298812	-0.167919	0.0865528	0.579433
ENSMUSG00000084821	-2.40269	0.165405	NA	1.42726	0.344676	NA	-3.82995	0.0232546	0.754927	-3.03929	0.112055	NA	0.790661	0.644668	NA	0.636596	0.717285	1	Gm15880		ENSMUSG00000032011	0.0109427	0.908906	0.970382	0.0708769	0.458674	0.897544	-0.0599341	0.531063	0.998825	0.0252864	0.818902	0.95529	0.0852205	0.440357	0.877012	-0.0143436	0.896635	1	Thy1			ENSMUSG00000037415	0.121973	0.166752	0.521222	0.137506	0.11985	0.645325
ENSMUSG00000088019	1.757	0.0980823	NA	-0.873241	0.473136	NA	2.63024	0.0234464	0.754927	-0.299825	0.792527	NA	-2.93007	0.0226652	NA	2.05683	0.08585	1	Gm23826		ENSMUSG00000027716	0.10625	0.466544	0.774615	0.19717	0.176586	0.716736	-0.0909203	0.533244	0.998825	-0.231203	0.168117	0.563054	-0.140283	0.402958	0.863089	0.337453	0.0442345	1	Trpc3			ENSMUSG00000003226	0.0497803	0.6106	0.851627	0.0585074	0.549616	0.924443
ENSMUSG00000101936	1.05363	0.502476	NA	-2.90286	0.102625	NA	3.95649	0.0231871	0.754927	1.8382	0.336649	NA	-2.11829	0.310047	NA	-0.784565	0.686793	1	Gm28164		ENSMUSG00000113275	-0.732927	0.0825568	0.379874	-1.01	0.0187703	0.360155	0.277075	0.530281	0.998825	0.285877	0.572471	0.870732	0.00880201	0.986307	0.998534	-1.0188	0.0400985	1	Tubb2a-ps2			ENSMUSG00000068798	-0.0108625	0.932974	0.978655	0.00519345	0.967966	0.997143
ENSMUSG00000111657	0.865493	0.566756	NA	-2.96876	0.0846793	NA	3.83426	0.0234479	0.754927	4.02154	0.0455377	NA	0	1	NA	-3.15604	0.121163	1	Gm31592		ENSMUSG00000010054	-0.0132744	0.904572	0.968801	-0.0832047	0.454296	0.896503	0.0699303	0.530779	0.998825	0.130704	0.308808	0.708938	0.0607738	0.637128	0.938182	-0.143978	0.261061	1	Tusc2			ENSMUSG00000081842	-0.374949	0.82872	NA	-0.675478	0.701074	NA
ENSMUSG00000117007	-1.96051	0.00696181	NA	-0.292582	0.657551	NA	-1.66792	0.0233622	0.754927	-1.71078	0.0379929	NA	-0.0428576	0.955416	NA	-0.249724	0.741762	1	Gm41556		ENSMUSG00000074164	2.76644	0.06162	NA	1.8965	0.205337	NA	0.86994	0.533598	0.998825	1.09839	0.498009	NA	0.228448	0.888996	NA	1.66805	0.328733	1	Vmn2r-ps54			ENSMUSG00000041351	-0.384735	0.000346697	0.0237702	-0.355457	0.000949866	0.125917
ENSMUSG00000026879	-0.30329	0.00782932	0.121674	-0.0436381	0.701363	0.961868	-0.259652	0.0231558	0.754927	-0.195374	0.138106	0.517202	0.0642785	0.625067	0.935356	-0.107917	0.411053	1	Gsn		ENSMUSG00000023186	0.364545	0.0381154	0.268532	0.254721	0.148835	0.685174	0.109824	0.531686	0.998825	0.339827	0.0944926	0.452575	0.230003	0.259031	0.772882	0.0247183	0.903538	1	Vwa5a			ENSMUSG00000028149	0.076734	0.533245	0.811992	0.0292584	0.812295	0.978977
ENSMUSG00000074825	-0.432077	0.330471	0.678056	0.56575	0.1913	0.729801	-0.997827	0.0234735	0.754927	-0.847905	0.0931703	0.449636	0.149922	0.76215	0.96234	0.415827	0.404223	1	Itpripl1		ENSMUSG00000082396	-0.304123	0.725575	NA	0.234319	0.784174	NA	-0.538442	0.533951	0.998825	0.644873	0.534327	NA	1.18331	0.25002	NA	-0.948996	0.356542	1	Zfp389			ENSMUSG00000050029	-0.048423	0.708621	0.893599	0.00346203	0.978702	0.997821
ENSMUSG00000078572	-0.575655	0.00487756	0.096322	-0.110482	0.587083	0.931652	-0.465173	0.023365	0.754927	-0.574723	0.0147538	0.186408	-0.10955	0.640791	0.939904	-0.000932459	0.996823	1	Ndufaf8		ENSMUSG00000020630	-0.0641575	0.723722	0.900184	-0.177872	0.329834	0.844762	0.113714	0.535189	0.998878	-0.132744	0.525411	0.851082	-0.246458	0.240414	0.760729	0.0685861	0.741951	1	Rnaseh1			ENSMUSG00000087397	1.15206	0.303981	NA	1.48444	0.183487	NA
ENSMUSG00000036123	0.0324443	0.959687	NA	-1.56898	0.0258438	0.401622	1.60142	0.0232296	0.754927	-0.549996	0.449725	NA	-2.15142	0.00600296	NA	0.58244	0.422484	1	Slc9a3		ENSMUSG00000096385	0.562518	0.806744	NA	1.91619	0.384469	NA	-1.35367	0.535261	0.998945	-2.23584	0.359011	NA	-0.882169	0.707016	NA	2.79836	0.254426	1	Gm11168			ENSMUSG00000041992	-0.024351	0.834953	0.944742	-0.0171834	0.883173	0.988512
ENSMUSG00000031026	0.216222	0.218314	0.580515	-0.183256	0.298759	0.825118	0.399477	0.0234026	0.754927	0.470138	0.0208394	0.218018	0.0706603	0.729144	0.956049	-0.253916	0.212256	1	Trim66		ENSMUSG00000107048	0.45339	0.188673	0.547094	0.239841	0.490311	0.906774	0.213549	0.535318	0.998984	0.0935884	0.81248	0.952698	-0.119961	0.762488	0.962398	0.359802	0.365149	1	Gm43807			ENSMUSG00000037533	-0.00335141	0.967662	0.988771	0.00818387	0.921218	0.991783
ENSMUSG00000006527	0.225778	0.120588	0.44974	-0.104958	0.472773	0.900256	0.330736	0.0235028	0.754997	0.229195	0.172641	0.569758	-0.101541	0.547242	0.910918	-0.00341712	0.983793	1	Sfmbt1		ENSMUSG00000105496	-0.633724	0.635164	NA	0.194331	0.880571	NA	-0.828055	0.535354	0.998984	0.0700376	0.964796	NA	0.898093	0.562687	NA	-0.703761	0.650071	1	Mir7004			ENSMUSG00000018848	0.228884	0.042952	0.281509	0.182449	0.107731	0.621599
ENSMUSG00000035459	-0.0927853	0.824853	NA	-1.10858	0.0128401	0.316395	1.0158	0.023546	0.755511	0.395845	0.42443	NA	-0.619954	0.231375	NA	-0.48863	0.321444	1	Stab2		ENSMUSG00000028553	0.5268	0.583978	NA	-0.0749219	0.939197	NA	0.601722	0.535613	0.999084	0.276821	0.802118	NA	-0.324901	0.772185	NA	0.249979	0.822472	1	Angptl3			ENSMUSG00000028292	0.0174619	0.916274	0.973079	-0.0242895	0.884066	0.988605
ENSMUSG00000021782	0.242304	0.0254543	0.227661	-0.00379904	0.972177	0.997232	0.246103	0.0236345	0.756603	0.300126	0.0167262	0.19601	0.0540234	0.667734	0.943805	-0.0578224	0.645212	1	Dlg5		ENSMUSG00000052139	-0.13395	0.247045	0.608465	-0.0615933	0.594685	0.932616	-0.0723571	0.535879	0.999084	-0.177545	0.182436	0.58277	-0.105188	0.429713	0.871963	0.0435947	0.741545	1	Babam2			ENSMUSG00000070565	0.279953	0.000354333	0.0239819	0.239199	0.0023053	0.172514
ENSMUSG00000020530	0.157628	0.108719	0.430876	-0.0655062	0.506639	0.91109	0.223134	0.0236288	0.756603	0.0195658	0.862906	0.966419	-0.203568	0.07321	0.530812	0.138062	0.223213	1	Ggnbp2		ENSMUSG00000033423	-0.12899	0.16292	0.516814	-0.0715476	0.43912	0.890062	-0.0574426	0.535821	0.999084	-0.0473203	0.657814	0.904767	0.0101224	0.924534	0.988456	-0.08167	0.443482	1	Eri3			ENSMUSG00000052142	0.105197	0.735997	0.905351	0.107011	0.732179	0.967535
ENSMUSG00000118038	-1.26664	0.00937805	0.132725	-0.153712	0.741528	0.969165	-1.11293	0.0236699	0.756866	-1.19495	0.031965	0.271399	-0.0820209	0.878916	0.980568	-0.0716909	0.893284	1	Gm9895		ENSMUSG00000010517	0.261969	0.00205004	0.062719	0.209369	0.0140737	0.32831	0.0526003	0.535799	0.999084	0.338233	0.000598867	0.0271262	0.285632	0.00384099	0.139368	-0.0762635	0.440281	1	Faf1			ENSMUSG00000030134	-0.296998	0.0427616	0.281509	-0.270401	0.0651529	0.536791
ENSMUSG00000105395	0.811158	0.0230157	0.218251	-0.000906447	0.998017	0.999781	0.812064	0.0237215	0.757643	0.0754578	0.852268	0.962871	-0.736606	0.0738954	0.534147	0.7357	0.0728944	1	Gm42672		ENSMUSG00000060568	0.228197	0.0915376	0.39787	0.144321	0.287346	0.818222	0.0838755	0.535542	0.999084	0.332124	0.0340623	0.281706	0.248249	0.113973	0.623058	-0.103927	0.507843	1	Fam78b			ENSMUSG00000089809	-0.0618707	0.646673	0.866166	-0.0294321	0.827433	0.980505
ENSMUSG00000029119	-0.00599653	0.96673	0.988367	0.318274	0.0261251	0.402109	-0.324271	0.0237854	0.758811	0.0173281	0.916908	0.980728	0.341599	0.0390137	0.418993	-0.0233246	0.888109	1	Man2b2		ENSMUSG00000073607	0.161263	0.803317	NA	-0.245011	0.708966	0.963997	0.406273	0.535552	0.999084	0.0459186	0.950903	NA	-0.360355	0.632496	NA	0.115344	0.877183	1	Gm10548			ENSMUSG00000020374	-0.439985	0.0161171	0.182268	-0.365617	0.0455924	0.480457
ENSMUSG00000024754	0.579534	0.000424079	0.0263374	0.208225	0.21004	0.754194	0.37131	0.0238964	0.758867	0.529254	0.00538797	0.105732	0.157945	0.409868	0.865487	0.0502801	0.793086	1	Cemip2		ENSMUSG00000105822	0.619961	0.0425313	0.281175	0.431575	0.159892	0.69502	0.188385	0.535722	0.999084	0.795539	0.025369	0.241133	0.607153	0.0890399	0.573221	-0.175578	0.624108	1	Gm42969			ENSMUSG00000027347	0.140457	0.13337	0.468645	0.170244	0.0689034	0.544973
ENSMUSG00000020143	-0.105325	0.552367	0.822539	0.294116	0.0940807	0.592613	-0.399441	0.0238784	0.758867	-0.114568	0.575179	0.871718	0.284873	0.160638	0.679398	0.00924289	0.963761	1	Dock2		ENSMUSG00000056836	-0.0307394	0.947374	0.983064	-0.324731	0.492002	0.907255	0.293992	0.535824	0.999084	0.00896057	0.986722	0.9988	-0.285031	0.600555	0.928739	-0.0396999	0.941004	1	Gm6851			ENSMUSG00000030589	-0.564145	0.280755	NA	-0.565628	0.280966	0.812712
ENSMUSG00000027115	-0.189392	0.649843	0.867608	0.733755	0.0679591	0.542093	-0.923147	0.0238959	0.758867	0.316303	0.524342	0.850896	1.23945	0.0104627	0.23597	-0.505695	0.303359	1	Kif18a		ENSMUSG00000029209	0.0032105	0.983997	0.993916	0.102506	0.521731	0.914864	-0.0992953	0.535828	0.999084	-0.0719695	0.696421	0.920123	0.0273258	0.8822	0.981206	0.07518	0.683056	1	Gnpda2			ENSMUSG00000041696	-0.18921	0.647427	0.866674	-0.141111	0.733276	0.967535
ENSMUSG00000018334	0.133617	0.293217	0.650365	-0.154892	0.225246	0.766315	0.288509	0.0238662	0.758867	0.150847	0.304412	0.705829	-0.137662	0.35034	0.835997	-0.01723	0.90663	1	Ksr1		ENSMUSG00000026322	-0.632958	0.0339838	0.257668	-0.445906	0.134303	0.664082	-0.187052	0.535623	0.999084	-0.60208	0.0799294	0.419466	-0.415028	0.226547	0.751549	-0.0308782	0.927674	1	Htr4			ENSMUSG00000083649	-1.34559	0.707016	NA	-1.11333	0.755481	NA
ENSMUSG00000036469	0.230378	0.0907764	0.395807	-0.0785157	0.567211	0.927484	0.308894	0.0241099	0.75994	0.324933	0.0394676	0.300759	0.0160389	0.919482	0.988165	-0.0945546	0.549595	1	43891		ENSMUSG00000064120	0.142869	0.518803	0.804438	0.279748	0.20589	0.747335	-0.13688	0.535715	0.999084	-0.157066	0.536009	0.856002	-0.0201869	0.936543	0.990544	0.299935	0.237508	1	Mocs1			ENSMUSG00000010067	0.0147975	0.951631	0.984416	-0.109676	0.654463	0.949683
ENSMUSG00000039062	0.145028	0.664996	0.875712	-0.637593	0.0662054	0.539492	0.78262	0.0240293	0.75994	0.365962	0.349086	0.739063	-0.416658	0.299148	0.80189	-0.220935	0.572114	1	Anpep		ENSMUSG00000033294	-0.136828	0.501168	0.792218	-0.0102447	0.959783	0.996777	-0.126583	0.535903	0.999084	0.0545822	0.817156	0.954433	0.181165	0.442423	0.877875	-0.19141	0.41521	1	Noc4l			ENSMUSG00000098132	-0.215567	0.754197	NA	-0.0799211	0.907379	NA
ENSMUSG00000031539	0.0502778	0.541868	0.816693	-0.136687	0.0993699	0.604765	0.186965	0.0243885	0.75994	0.246067	0.0101435	0.153889	0.0591017	0.538814	0.908763	-0.195789	0.0405866	1	Ap3m2		ENSMUSG00000034659	-0.286721	0.136657	0.474543	-0.166705	0.38653	0.866149	-0.120016	0.535475	0.999084	-0.269072	0.226029	0.63461	-0.149056	0.502229	0.897523	-0.0176494	0.936417	1	Tmem109			ENSMUSG00000025795	0.00469775	0.983249	0.993897	-0.111484	0.618892	0.940351
ENSMUSG00000086003	-0.667239	0.0276589	0.236673	0.0191334	0.948565	0.995994	-0.686373	0.0241559	0.75994	-0.700814	0.0437232	0.317295	-0.0144415	0.966312	0.995303	0.0335748	0.921491	1	B230206L02Rik		ENSMUSG00000027394	-0.02228	0.864369	0.956343	-0.103251	0.429343	0.885592	0.0809713	0.53591	0.999084	-0.218417	0.146162	0.529028	-0.299389	0.0466436	0.452571	0.196137	0.19148	1	Ttl			ENSMUSG00000038618	-0.735584	0.219854	NA	-0.692046	0.249369	0.787399
ENSMUSG00000035547	0.24439	0.0993715	0.41246	-0.092189	0.537451	0.91914	0.336579	0.0240467	0.75994	0.534513	0.00196622	0.0584299	0.197935	0.254515	0.770354	-0.290124	0.0934803	1	Capn5		ENSMUSG00000030649	-0.490766	0.00154284	0.0529677	-0.393065	0.0111584	0.299313	-0.0977014	0.536003	0.9991	-0.104417	0.563543	0.867704	-0.00671535	0.970355	0.996137	-0.386349	0.0301391	1	Anapc15			ENSMUSG00000044921	-0.0255849	0.961119	0.986644	0.0424165	0.935599	0.995743
ENSMUSG00000067158	-1.78718	0.076296	0.368416	0.48003	0.629287	0.943476	-2.26721	0.0244119	0.75994	-1.40541	0.226749	0.635334	0.861796	0.453901	0.88242	-0.381767	0.740226	1	Col4a4		ENSMUSG00000023829	-1.36634	0.650665	NA	0.49388	0.866024	NA	-1.86022	0.536027	0.9991	1.25854	0.7246	NA	3.11876	0.372417	NA	-2.62488	0.454079	1	Slc22a1			ENSMUSG00000022105	0.170828	0.118333	0.446079	0.145997	0.182696	0.722014
ENSMUSG00000075707	0.289859	0.869295	NA	-4.10794	0.035895	NA	4.3978	0.0244498	0.75994	0.641206	0.754314	NA	-3.75659	0.0906171	NA	-0.351346	0.864053	1	Dio3		ENSMUSG00000038866	0.0837371	0.54523	0.819006	-0.00220196	0.987342	0.999246	0.0859391	0.535992	0.9991	0.181314	0.257675	0.667203	0.0953753	0.552361	0.911096	-0.0975773	0.542278	1	Zcchc2			ENSMUSG00000061898	0.237487	0.130017	0.463642	0.270883	0.0845748	0.577034
ENSMUSG00000078161	-0.00741356	0.947512	0.983069	-0.262573	0.0202237	0.370322	0.255159	0.0242109	0.75994	-0.126897	0.328414	0.722395	-0.382057	0.00335193	0.128498	0.119484	0.356999	1	Erich3		ENSMUSG00000022544	-0.390981	0.104879	0.42348	-0.544266	0.0254795	0.400878	0.153285	0.536196	0.99916	-0.190113	0.496508	0.836724	-0.343399	0.222931	0.74925	-0.200867	0.466556	1	Eef2kmt			ENSMUSG00000057236	-0.065219	0.375164	0.71174	-0.0402534	0.584698	0.930907
ENSMUSG00000042379	2.29768	0.0880672	NA	-1.05571	0.498933	NA	3.35339	0.0242021	0.75994	1.28601	0.391947	NA	-2.06738	0.223114	NA	1.01167	0.520663	1	Esm1		ENSMUSG00000113707	-0.521885	0.413751	NA	-0.940936	0.153976	NA	0.419051	0.53655	0.99916	0.231966	0.761961	NA	-0.187086	0.811344	NA	-0.75385	0.314762	1	Gm10457			ENSMUSG00000026439	-0.087614	0.353335	0.696422	-0.0861628	0.362206	0.856978
ENSMUSG00000074219	-0.422791	0.199704	0.560054	0.316127	0.323114	0.839736	-0.738918	0.0244016	0.75994	-0.661508	0.0774363	0.412418	0.0774099	0.832533	0.975864	0.238717	0.515774	1	Gm10644		ENSMUSG00000102607	-0.0461145	0.915413	0.972975	-0.319828	0.467753	0.89858	0.273714	0.536526	0.99916	-0.8204	0.093144	0.449636	-1.09411	0.0268356	0.356587	0.774286	0.111442	1	Gm37265			ENSMUSG00000030779	0.0795541	0.242855	0.605203	0.0905959	0.183989	0.722014
ENSMUSG00000103378	0.252722	0.579824	0.837044	-0.807914	0.0863294	0.579433	1.06064	0.0239946	0.75994	0.0908434	0.862788	0.966419	-0.969793	0.0716392	0.525397	0.161879	0.758574	1	Gm37176		ENSMUSG00000108376	0.0323021	0.926955	0.976907	-0.188304	0.596893	0.933004	0.220606	0.536563	0.99916	-0.753388	0.058096	0.363619	-0.973994	0.0151067	0.280197	0.78569	0.0476713	1	Gm44874			ENSMUSG00000031353	-0.130856	0.116697	0.443204	-0.173702	0.0377288	0.450068
ENSMUSG00000041548	-0.872434	0.000248531	0.0197184	-0.331509	0.15964	0.694652	-0.540924	0.0242437	0.75994	-0.54512	0.0478133	0.328802	-0.00419583	0.987755	0.998534	-0.327314	0.228296	1	Hspb8		ENSMUSG00000116604	0.210232	0.793941	NA	-0.297829	0.717732	NA	0.508061	0.536248	0.99916	-0.419795	0.644486	NA	-0.927856	0.316665	NA	0.630027	0.489664	1	Gm49745			ENSMUSG00000027428	0.0863444	0.516466	0.802491	0.0124335	0.92588	0.993658
ENSMUSG00000034968	-1.67144	0.354623	NA	2.18185	0.170957	NA	-3.85329	0.0244476	0.75994	-4.0532	0.0333285	NA	-0.19991	0.906656	NA	2.38176	0.185377	1	Lbx2		ENSMUSG00000117028	-0.37262	0.882055	NA	-1.96549	0.438242	NA	1.59287	0.536282	0.99916	-2.01696	0.4694	NA	-3.60984	0.198864	NA	1.64434	0.550025	1	Gm49874			ENSMUSG00000024570	-0.251733	0.110968	0.435308	-0.173341	0.272449	0.806213
ENSMUSG00000033004	0.242345	0.000110966	0.0133666	0.100912	0.107772	0.621599	0.141433	0.0241318	0.75994	0.2391	0.00096002	0.0373686	0.0976669	0.177648	0.702187	0.00324509	0.964266	1	Mycbp2		ENSMUSG00000021254	0.0624868	0.548023	0.820448	0.12688	0.222719	0.763588	-0.0643934	0.5365	0.99916	-0.0352806	0.768464	0.93985	0.0291128	0.80812	0.969941	0.0977674	0.41422	1	Gpatch2l			ENSMUSG00000008658	-0.118955	0.274841	0.634385	-0.126284	0.246477	0.784319
ENSMUSG00000002221	0.104959	0.181919	0.540734	-0.0735244	0.353762	0.854867	0.178484	0.0244327	0.75994	0.266864	0.00351344	0.0823759	0.0883803	0.3367	0.82463	-0.161905	0.0765043	1	Paxip1		ENSMUSG00000081455	1.43198	0.117145	NA	0.889428	0.341228	NA	0.542549	0.536195	0.99916	0.928302	0.368563	NA	0.385753	0.713514	NA	0.503675	0.641454	1	Hmgb1-ps3			ENSMUSG00000033565	0.130121	0.0489377	0.29845	0.0910368	0.168846	0.707648
ENSMUSG00000026395	-0.141495	0.536627	0.81375	0.37236	0.100238	0.606906	-0.513855	0.0242696	0.75994	-0.188803	0.47411	0.823887	0.325052	0.214102	0.741347	0.047308	0.856935	1	Ptprc		ENSMUSG00000057103	0.213426	0.524699	0.80819	0.419478	0.209586	0.75361	-0.206052	0.536481	0.99916	0.0974948	0.800744	0.949566	0.303547	0.430758	0.872271	0.115932	0.764595	1	Nat8f1			ENSMUSG00000025576	-0.0603137	0.632354	0.86094	-0.0275298	0.827164	0.980505
ENSMUSG00000005981	-0.139417	0.189422	0.547641	0.100152	0.344772	0.852267	-0.23957	0.0243085	0.75994	-0.147872	0.227749	0.636637	0.091698	0.453731	0.88242	0.00845424	0.944879	1	Trap1		ENSMUSG00000103707	0.497053	0.0968399	0.407212	0.679548	0.0228559	0.387342	-0.182495	0.536375	0.99916	0.137522	0.68777	0.916554	0.320017	0.34874	0.834489	0.359532	0.297585	1	Pcdha6			ENSMUSG00000078784	-0.188411	0.317868	0.66868	-0.263449	0.163097	0.698966
ENSMUSG00000026670	0.240381	0.0117396	0.152522	0.0241482	0.802269	0.978977	0.216233	0.0243491	0.75994	0.22704	0.0395633	0.30135	0.0108065	0.922587	0.988165	0.0133417	0.904029	1	Uap1		ENSMUSG00000021577	0.0251648	0.656578	0.87099	-0.00993787	0.860808	0.985065	0.0351027	0.5361	0.99916	0.0357544	0.584373	0.877168	0.000651759	0.992053	0.999224	-0.0105896	0.871198	1	Sdha			ENSMUSG00000029136	-0.465232	0.200181	0.560558	-0.396401	0.275265	0.808546
ENSMUSG00000020257	0.218492	0.00893831	0.129107	0.0298743	0.721897	0.966341	0.188618	0.0244072	0.75994	0.209795	0.0298093	0.26181	0.0211771	0.826963	0.974536	0.00869723	0.928316	1	Wdr82		ENSMUSG00000031144	0.148361	0.211712	0.574039	0.0748962	0.528487	0.91731	0.0734646	0.536378	0.99916	0.430042	0.00172979	0.0539161	0.356577	0.00939292	0.222027	-0.281681	0.0401576	1	Syp			ENSMUSG00000031060	-0.0645001	0.535472	0.812939	-0.10839	0.29907	0.825208
ENSMUSG00000092203	0.149292	0.586019	0.840238	-0.471286	0.0884204	0.582759	0.620578	0.0248157	0.765523	0.577522	0.0699726	0.39378	-0.0430568	0.893246	0.982569	-0.428229	0.17917	1	1110038B12Rik		ENSMUSG00000005262	-0.165224	0.134648	0.471139	-0.0966406	0.381662	0.864949	-0.0685838	0.53648	0.99916	0.00987909	0.938414	0.98686	0.0784629	0.539513	0.908763	-0.175103	0.169447	1	Ufd1			ENSMUSG00000089824	0.463493	0.0030289	0.0766965	0.495143	0.00155967	0.15212
ENSMUSG00000079022	0.949614	0.278273	NA	-1.12044	0.230889	NA	2.07005	0.0247674	0.765523	1.40157	0.174797	NA	-0.668475	0.537322	NA	-0.451961	0.665266	1	Col22a1		ENSMUSG00000034799	-0.0192609	0.842393	0.948049	-0.0792115	0.413722	0.880421	0.0599505	0.536323	0.99916	0.104721	0.349362	0.739391	0.0447703	0.689189	0.946508	-0.123982	0.26775	1	Unc13a			ENSMUSG00000046667	-0.380502	0.145572	0.490953	-0.373622	0.154063	0.6894
ENSMUSG00000063684	-0.0804256	0.658606	0.872284	0.325911	0.06915	0.546261	-0.406337	0.0248223	0.765523	-0.375806	0.0691358	0.392338	0.0305302	0.881262	0.980913	0.295381	0.150106	1	Gm13910		ENSMUSG00000041966	0.0510311	0.679535	0.881298	0.127419	0.302374	0.827257	-0.0763879	0.536909	0.999186	0.0718992	0.614481	0.890507	0.148287	0.298924	0.80189	-0.0208681	0.883658	1	Dcaf17			ENSMUSG00000006456	0.17627	0.231899	0.596015	0.254127	0.0848212	0.577657
ENSMUSG00000108806	-0.0657403	0.947072	NA	-2.66859	0.0209391	NA	2.60285	0.0247269	0.765523	2.48292	0.0624412	NA	-0.119931	0.934521	NA	-2.54866	0.0552763	1	Gm44729		ENSMUSG00000070733	0.237074	0.104127	0.42217	0.147	0.313781	0.832378	0.0900746	0.53697	0.999186	0.062585	0.710137	0.925466	-0.0274896	0.870356	0.97901	0.174489	0.300186	1	Fryl			ENSMUSG00000037197	0.00696671	0.932609	0.978466	-0.00840016	0.919037	0.9916
ENSMUSG00000061751	0.234031	0.0531062	0.309126	-0.037821	0.754729	0.97126	0.271852	0.0247113	0.765523	0.142403	0.308091	0.708089	-0.12945	0.354341	0.837651	0.0916289	0.511982	1	Kalrn		ENSMUSG00000087413	0.180018	0.579668	0.837019	-0.0223627	0.945702	0.995855	0.20238	0.536842	0.999186	0.714429	0.064326	0.381384	0.512048	0.188077	0.712778	-0.534411	0.167045	1	Gm11266			ENSMUSG00000026889	0.0830071	0.416095	0.74238	0.0766416	0.453882	0.896159
ENSMUSG00000028488	0.257435	0.0925836	0.400156	-0.0866306	0.572161	0.927892	0.344065	0.0247804	0.765523	0.260161	0.141132	0.521446	-0.0839042	0.635574	0.937802	-0.00272636	0.987701	1	Sh3gl2		ENSMUSG00000103433	-1.57053	0.45549	NA	-0.254058	0.89929	NA	-1.31647	0.536919	0.999186	-1.14668	0.637518	NA	0.169786	0.942411	NA	-0.423844	0.855369	1	Gm2272			ENSMUSG00000029594	0.126261	0.318976	0.669351	0.0862665	0.497639	0.9085
ENSMUSG00000027957	0.315176	0.00241059	0.0682124	0.0807601	0.442188	0.891348	0.234416	0.0246959	0.765523	0.35548	0.00317849	0.0772812	0.121064	0.319272	0.815417	-0.0403044	0.739336	1	Slc35a3		ENSMUSG00000089562	1.10668	0.489639	NA	2.03687	0.195277	NA	-0.930187	0.536972	0.999186	1.84468	0.352823	NA	2.77486	0.157266	NA	-0.737993	0.717	1	Gm24666			ENSMUSG00000043639	-0.0778816	0.788888	0.925539	0.051533	0.85923	0.984867
ENSMUSG00000078251	-3.85788	0.00791892	NA	-0.548344	0.64777	NA	-3.30954	0.0248677	0.766073	-1.64663	0.354278	NA	1.66291	0.291945	NA	-2.21126	0.155544	1	Gm16487		ENSMUSG00000104724	0.190821	0.307938	0.661571	0.0746871	0.692068	0.960418	0.116134	0.536939	0.999186	0.227464	0.294211	0.697144	0.111329	0.609701	0.932242	-0.0366424	0.866079	1	Gm43162			ENSMUSG00000024604	-0.0924734	0.432225	0.754082	-0.0468952	0.690675	0.959588
ENSMUSG00000071708	0.0572215	0.601599	0.846594	-0.190263	0.0844678	0.577034	0.247484	0.0249573	0.767983	0.234964	0.0644366	0.381739	-0.0125204	0.921867	0.988165	-0.177742	0.161563	1	Sms		ENSMUSG00000114279	1.81279	0.0626902	NA	1.24186	0.209863	NA	0.57093	0.536903	0.999186	2.63352	0.0341252	NA	2.06259	0.100551	NA	-0.82073	0.525507	1	Hist1h2bm			ENSMUSG00000038132	0.198082	0.337097	0.683929	0.262761	0.202992	0.743552
ENSMUSG00000042938	-0.117935	0.542572	0.817151	0.314984	0.10086	0.608309	-0.432919	0.0250121	0.768819	-0.475703	0.0315884	0.270138	-0.0427837	0.845681	0.975914	0.357768	0.104328	1	Gm14117		ENSMUSG00000032221	-0.0112348	0.966481	0.98834	0.153995	0.563909	0.926915	-0.165229	0.536945	0.999186	-0.178213	0.562099	0.867514	-0.0129833	0.966265	0.995303	0.166978	0.586225	1	Mns1			ENSMUSG00000024491	0.232171	0.0083239	0.124461	0.216654	0.013936	0.327095
ENSMUSG00000024392	-0.102432	0.0773493	0.369947	0.0278701	0.630522	0.943776	-0.130302	0.0250502	0.769139	-0.0782988	0.242295	0.651834	0.0520032	0.437105	0.875584	-0.0241331	0.717815	1	Bag6		ENSMUSG00000027574	-0.491603	0.00811907	0.123279	-0.608497	0.00112241	0.137375	0.116893	0.53675	0.999186	-0.33387	0.119817	0.492189	-0.450764	0.0365085	0.408436	-0.157733	0.457865	1	Nkain4			ENSMUSG00000029701	0.0398808	0.740608	0.906664	7.1645e-05	0.999526	0.999949
ENSMUSG00000070493	-0.271121	0.0074901	0.118625	-0.0439518	0.664084	0.953445	-0.227169	0.0254126	0.770953	-0.20945	0.073582	0.403218	0.0177194	0.87953	0.980581	-0.0616712	0.597141	1	Chchd2		ENSMUSG00000025138	-0.299874	0.0123969	0.156351	-0.224874	0.0608198	0.525324	-0.0749996	0.536711	0.999186	-0.448276	0.00111486	0.0404998	-0.373276	0.00664833	0.18476	0.148402	0.276017	1	Sirt7			ENSMUSG00000031167	0.0889236	0.608584	0.850889	-0.0107736	0.950688	0.996294
ENSMUSG00000007041	-0.488467	0.12597	0.457477	0.225095	0.47357	0.900453	-0.713562	0.0253166	0.770953	-0.0933548	0.801706	0.94995	0.620207	0.0913208	0.579518	-0.395112	0.282273	1	Clic1		ENSMUSG00000038932	-0.17995	0.825749	NA	-0.696346	0.40217	NA	0.516396	0.536854	0.999186	2.27674	0.0346194	NA	1.76034	0.105714	NA	-2.45669	0.0221416	1	Tcfl5			ENSMUSG00000027510	-0.279442	0.503795	0.794251	-0.137873	0.741082	0.969165
ENSMUSG00000031786	-2.70758	0.0282369	0.238308	0.0501898	0.967303	0.997143	-2.75777	0.0254609	0.770953	-2.24253	0.115073	0.484669	0.515242	0.715709	0.952788	-0.465052	0.742339	1	Drc7		ENSMUSG00000072473	-1.96905	0.181851	NA	-2.98802	0.0602861	NA	1.01896	0.540153	0.999231	-2.22559	0.183727	NA	-3.24456	0.06785	NA	0.256539	0.872754	1	1700024G13Rik			ENSMUSG00000027620	0.0158629	0.845678	0.948986	0.0313018	0.701028	0.961868
ENSMUSG00000022191	0.0107419	0.878845	0.961724	-0.147734	0.0366668	0.444908	0.158476	0.0251891	0.770953	-0.111792	0.168733	0.5641	-0.270268	0.000903491	0.0580685	0.122534	0.131041	1	Drosha		ENSMUSG00000018570	-0.232556	0.817019	NA	-0.889164	0.397071	NA	0.656608	0.537187	0.999231	-0.457317	0.689844	NA	-1.11393	0.347416	NA	0.224761	0.842732	1	2810408A11Rik			ENSMUSG00000099875	0.154985	0.669329	0.877212	0.336504	0.35178	0.854471
ENSMUSG00000016526	0.850345	0.028214	0.238308	-0.0239485	0.952255	0.996557	0.874293	0.0254497	0.770953	0.512151	0.248361	0.65851	-0.362143	0.425663	0.871294	0.338194	0.453702	1	Dyrk3		ENSMUSG00000037977	-0.416227	0.0943942	0.40371	-0.260795	0.293308	0.822589	-0.155432	0.537908	0.999231	-0.808016	0.00430657	0.092502	-0.652584	0.0208613	0.327356	0.391789	0.160734	1	6430571L13Rik			ENSMUSG00000094936	0.399162	0.00520436	0.098255	0.464004	0.00116964	0.137375
ENSMUSG00000046826	-4.19353	0.038641	NA	0.334265	0.85581	NA	-4.5278	0.0253744	0.770953	-4.1961	0.0669487	NA	0.331697	0.875991	NA	0.00256774	0.999037	1	Fam187b		ENSMUSG00000118086	0.391891	0.90918	NA	-1.75685	0.61656	NA	2.14874	0.539126	0.999231	2.91303	0.473159	NA	0.76429	0.852932	NA	-2.52114	0.535548	1	AC106834.1			ENSMUSG00000031433	0.280057	0.103196	0.420351	0.239208	0.165027	0.700952
ENSMUSG00000102805	-2.3075	0.0268711	NA	0.0343588	0.968204	NA	-2.34186	0.0253412	0.770953	-2.21942	0.0553626	NA	0.122435	0.902452	NA	-0.0880761	0.929392	1	Gm37240		ENSMUSG00000038023	0.0774271	0.340484	0.686349	0.127313	0.117268	0.640877	-0.0498858	0.5397	0.999231	-0.0230052	0.805847	0.951207	0.0268807	0.774071	0.964933	0.100432	0.282976	1	Atp6v0a2			ENSMUSG00000036249	0.152871	0.415732	0.742024	0.100674	0.593608	0.932616
ENSMUSG00000113959	-0.217931	0.76481	NA	-2.08769	0.0118732	NA	1.86976	0.0254352	0.770953	0.386126	0.654207	NA	-1.48363	0.118055	NA	-0.604056	0.48006	1	Gm46339		ENSMUSG00000006423	0.237056	0.028031	0.237723	0.30339	0.00494559	0.228587	-0.0663333	0.537671	0.999231	0.0323457	0.794202	0.947102	0.0986789	0.426265	0.871352	0.204711	0.0995122	1	C330007P06Rik			ENSMUSG00000033882	-0.20782	0.794535	NA	-0.143358	0.857505	NA
ENSMUSG00000051537	-0.0450021	0.718667	0.898335	-0.326944	0.00939403	0.282031	0.281942	0.0255073	0.770953	0.0517324	0.720362	0.928608	-0.230209	0.113203	0.623058	-0.0967344	0.502348	1	Gm5124		ENSMUSG00000020326	0.106526	0.297543	0.654878	0.0434659	0.67177	0.954909	0.0630605	0.538818	0.999231	0.0891583	0.450235	0.808949	0.0260978	0.825493	0.973814	0.0173682	0.88305	1	Ccng1			ENSMUSG00000040302	0.08715	0.635011	0.862316	0.0671776	0.715172	0.9652
ENSMUSG00000087298	-0.492492	0.020752	0.207962	-0.0119216	0.954228	0.996637	-0.48057	0.0255532	0.770953	-0.454305	0.0632666	0.378732	0.0262652	0.912864	0.986862	-0.0381868	0.872535	1	Gm9392		ENSMUSG00000028076	0.251898	0.701328	NA	-0.159689	0.811863	NA	0.411587	0.537546	0.999231	0.105208	0.889139	NA	-0.306378	0.689583	NA	0.14669	0.846486	1	Cd1d1			ENSMUSG00000033760	0.333191	0.0597037	0.327167	0.310836	0.0797089	0.571956
ENSMUSG00000060678	-0.508753	0.0260457	0.230341	0.00414068	0.985381	0.999158	-0.512894	0.0254545	0.770953	-0.0598215	0.82243	0.95653	0.453072	0.086499	0.569443	-0.448932	0.0884247	1	Hist1h4c		ENSMUSG00000032344	-0.466427	0.446818	NA	-0.857024	0.170155	0.709257	0.390597	0.538251	0.999231	-0.0232649	0.974083	NA	-0.413862	0.568702	NA	-0.443162	0.531006	1	Cgas			ENSMUSG00000101589	0.710009	0.112211	0.437003	0.61722	0.169244	0.707648
[truncated: 8,828 more rows]
[truncated: 13 more columns]
